# Supplementary material for: Predictive modeling of skin permeability for molecules: Investigating FDA-approved drug permeability with various AI algorithms
Source: PLOS Digit Health. 2024 Apr 3;3(4):e0000483. doi: 10.1371/journal.pdig.0000483 (PMC10990209; doi:10.1371/journal.pdig.0000483)
Supplement: S1 Data — (XLSX) [file pdig.0000483.s002.xlsx]

## Sheet: ATC Code Work
Name	Predicted LogKp	Cluster	Single ATC Code
Chlorhexidine	-2.38573	1	A01AB03
Amphotericin B	-3.20921	0	A01AB04
Domiphen	-2.24657	3	A01AB06
Oxyquinoline	-2.0688	3	A01AB07
Miconazole	-1.99326	1	A01AB09
Natamycin	-3.93292	0	A01AB10
Hexetidine	-2.38544	3	A01AB12
Tetracycline	-3.9398	0	A01AB13
Metronidazole	-2.98651	3	A01AB17
Clotrimazole	-1.78023	1	A01AB18
Chlortetracycline	-4.16092	0	A01AB21
Doxycycline	-3.95998	1	A01AB22
Minocycline	-3.64063	1	A01AB23
Triamcinolone	-4.89762	0	A01AC01
Dexamethasone	-4.14029	0	A01AC02
Hydrocortisone	-3.45833	0	A01AC03
Prednisolone	-4.0795	0	A01AC54
Epinephrine	-4.08763	3	A01AD01
Benzydamine	-2.03605	1	A01AD02
Acetylsalicylic acid	-2.03915	3	A01AD05
Amlexanox	-2.35951	1	A01AD07
Magnesium carbonate	-3.04706	3	A02AA01
Calcium carbonate	-3.04706	3	A02AC01
Hydrotalcite	-3.04706	3	A02AD04
Cimetidine	-3.20546	3	A02BA01
Ranitidine	-3.17763	3	A02BA02
Famotidine	-3.59287	3	A02BA03
Nizatidine	-3.20953	3	A02BA04
Ranitidine	-3.17763	3	A02BA07
Cimetidine	-3.20546	3	A02BA51
Famotidine	-3.59287	3	A02BA53
Misoprostol	-2.93175	3	A02BB01
Omeprazole	-2.8834	1	A02BC01
Pantoprazole	-3.07798	1	A02BC02
Lansoprazole	-2.73587	1	A02BC03
Rabeprazole	-3.0554	1	A02BC04
Esomeprazole	-2.8834	1	A02BC05
Dexlansoprazole	-2.73587	1	A02BC06
Vonoprazan	-1.90361	1	A02BC08
Lansoprazole	-2.73587	1	A02BC53
Rabeprazole	-3.0554	1	A02BC54
Omeprazole	-2.8834	1	A02BD01
Metronidazole	-2.98651	3	A02BD01
Amoxicillin	-4.02547	1	A02BD01
Lansoprazole	-2.73587	1	A02BD02
Tetracycline	-3.9398	0	A02BD02
Metronidazole	-2.98651	3	A02BD02
Lansoprazole	-2.73587	1	A02BD03
Metronidazole	-2.98651	3	A02BD03
Amoxicillin	-4.02547	1	A02BD03
Pantoprazole	-3.07798	1	A02BD04
Amoxicillin	-4.02547	1	A02BD04
Clarithromycin	-3.08896	0	A02BD04
Omeprazole	-2.8834	1	A02BD05
Amoxicillin	-4.02547	1	A02BD05
Clarithromycin	-3.08896	0	A02BD05
Esomeprazole	-2.8834	1	A02BD06
Amoxicillin	-4.02547	1	A02BD06
Clarithromycin	-3.08896	0	A02BD06
Lansoprazole	-2.73587	1	A02BD07
Amoxicillin	-4.02547	1	A02BD07
Clarithromycin	-3.08896	0	A02BD07
Tetracycline	-3.9398	0	A02BD08
Metronidazole	-2.98651	3	A02BD08
Lansoprazole	-2.73587	1	A02BD09
Tinidazole	-2.65456	3	A02BD09
Clarithromycin	-3.08896	0	A02BD09
Lansoprazole	-2.73587	1	A02BD10
Amoxicillin	-4.02547	1	A02BD10
Levofloxacin	-2.94907	1	A02BD10
Pantoprazole	-3.07798	1	A02BD11
Metronidazole	-2.98651	3	A02BD11
Amoxicillin	-4.02547	1	A02BD11
Clarithromycin	-3.08896	0	A02BD11
Amoxicillin	-4.02547	1	A02BD12
Rabeprazole	-3.0554	1	A02BD12
Clarithromycin	-3.08896	0	A02BD12
Metronidazole	-2.98651	3	A02BD13
Amoxicillin	-4.02547	1	A02BD13
Rabeprazole	-3.0554	1	A02BD13
Amoxicillin	-4.02547	1	A02BD14
Clarithromycin	-3.08896	0	A02BD14
Vonoprazan	-1.90361	1	A02BD14
Metronidazole	-2.98651	3	A02BD15
Amoxicillin	-4.02547	1	A02BD15
Vonoprazan	-1.90361	1	A02BD15
Omeprazole	-2.8834	1	A02BD16
Rifabutin	-2.83623	0	A02BD16
Amoxicillin	-4.02547	1	A02BD16
Pirenzepine	-2.8325	1	A02BX03
Rebamipide	-3.11193	1	A02BX14
Oxyphencyclimine	-2.35879	1	A03AA01
Mebeverine	-2.99342	1	A03AA04
Trimebutine	-2.88664	1	A03AA05
Dicyclomine	-2.2547	3	A03AA07
Glycopyrronium	-2.40565	1	A03AB02
Oxyphenonium	-2.46794	1	A03AB03
Propantheline	-2.61375	1	A03AB05
Methantheline	-2.38083	1	A03AB07
Isopropamide	-2.66181	1	A03AB09
Hexocyclium	-2.05257	1	A03AB10
Mepenzolate	-2.15477	1	A03AB12
Diphemanil	-1.94295	1	A03AB15
Oxyphenonium	-2.46794	1	A03AB53
Papaverine	-2.47963	1	A03AD01
Drotaverine	-2.63217	1	A03AD02
Alosetron	-2.27829	1	A03AE01
Pinaverium	-2.91594	0	A03AX04
Alverine	-1.71084	3	A03AX08
Isometheptene	-1.32537	3	A03AX10
Alverine	-1.71084	3	A03AX58
Atropine	-2.4238	3	A03BA01
Hyoscyamine	-2.4238	3	A03BA03
Butylscopolamine	-3.02248	1	A03BB01
Methscopolamine	-3.87152	1	A03BB03
Homatropine methylbromide	-3.44635	1	A03BB06
Isopropamide	-2.66181	1	A03CA01
Clidinium	-2.15205	1	A03CA02
Oxyphencyclimine	-2.35879	1	A03CA03
Glycopyrronium	-2.40565	1	A03CA05
Diphemanil	-1.94295	1	A03CA08
Propantheline	-2.61375	1	A03CA34
Methscopolamine	-3.87152	1	A03CB01
Atropine	-2.4238	3	A03CB03
Homatropine methylbromide	-3.44635	1	A03CB04
Hyoscyamine	-2.4238	3	A03CB31
Trospium	-2.42303	1	A03DA06
Butylscopolamine	-3.02248	1	A03DB04
Metoclopramide	-2.64628	3	A03FA01
Cisapride	-2.63052	1	A03FA02
Domperidone	-1.97178	1	A03FA03
Ondansetron	-2.16017	1	A04AA01
Granisetron	-2.66789	1	A04AA02
Tropisetron	-2.07298	1	A04AA03
Dolasetron	-2.14677	1	A04AA04
Palonosetron	-1.55121	1	A04AA05
Palonosetron	-1.55121	1	A04AA55
Scopolamine	-3.81221	1	A04AD01
Chlorobutanol	-1.85465	3	A04AD04
Dronabinol	-2.3228	1	A04AD10
Nabilone	-2.91444	1	A04AD11
Aprepitant	-2.60057	1	A04AD12
Rolapitant	-2.47279	1	A04AD14
Scopolamine	-3.81221	1	A04AD51
Chlorobutanol	-1.85465	3	A04AD54
Chenodeoxycholic acid	-3.03293	0	A05AA01
Ursodeoxycholic acid	-3.03293	0	A05AA02
Cholic Acid	-3.05724	0	A05AA03
Obeticholic acid	-2.99848	0	A05AA04
Maralixibat	-2.89806	0	A05AX04
Odevixibat	-2.83889	1	A05AX05
Ornithine	-4.08698	3	A05BA06
Glycyrrhizic acid	-2.90543	0	A05BA08
Bisacodyl	-2.60871	1	A06AB02
Dantron	-1.97369	3	A06AB03
Phenolphthalein	-2.4387	1	A06AB04
Picosulfuric acid	-3.0439	1	A06AB08
Bisoxatin	-2.58367	1	A06AB09
Bisacodyl	-2.60871	1	A06AB52
Dantron	-1.97369	3	A06AB53
Picosulfuric acid	-3.0439	1	A06AB58
Magnesium carbonate	-3.04706	3	A06AD01
Lactulose	-4.4532	3	A06AD11
Lactitol	-4.34723	3	A06AD12
Mannitol	-4.38222	3	A06AD16
Sorbitol	-4.38222	3	A06AD18
Sodium tartrate	-4.24725	3	A06AD21
Lactulose	-4.4532	3	A06AD61
Bisacodyl	-2.60871	1	A06AG02
Dantron	-1.97369	3	A06AG03
Glycerin	-3.80965	3	A06AG04
Sorbitol	-4.38222	3	A06AG07
Sodium lauryl sulfoacetate	-2.97721	3	A06AG11
Methylnaltrexone	-3.52579	0	A06AH01
Alvimopan	-3.4527	1	A06AH02
Naloxegol	-3.69051	0	A06AH03
Naloxone	-2.9596	0	A06AH04
Naldemedine	-2.25024	0	A06AH05
Glycerin	-3.80965	3	A06AX01
Lubiprostone	-2.92663	3	A06AX03
Linaclotide	-3.41409	2	A06AX04
Prucalopride	-2.2896	1	A06AX05
Tegaserod	-2.44432	3	A06AX06
Plecanatide	-3.70041	2	A06AX07
Tenapanor	-2.65855	2	A06AX08
Nystatin	-3.20921	0	A07AA02
Natamycin	-3.93292	0	A07AA03
Streptomycin	-4.03698	0	A07AA04
Polymyxin B	-3.50989	2	A07AA05
Paromomycin	-4.10866	0	A07AA06
Amphotericin B	-3.20921	0	A07AA07
Kanamycin	-4.11205	1	A07AA08
Vancomycin	-2.73577	2	A07AA09
Colistin	-3.76671	2	A07AA10
Rifaximin	-2.72606	0	A07AA11
Fidaxomicin	-3.03843	0	A07AA12
Rifamycin	-3.13775	0	A07AA13
Streptomycin	-4.03698	0	A07AA54
Phthalylsulfathiazole	-1.84291	1	A07AB02
Miconazole	-1.99326	1	A07AC01
Diphenoxylate	-2.3481	1	A07DA01
Loperamide	-2.51501	1	A07DA03
Difenoxin	-2.72347	1	A07DA04
Eluxadoline	-2.8048	1	A07DA06
Morphine	-2.92304	1	A07DA52
Loperamide	-2.51501	1	A07DA53
Prednisolone	-4.0795	0	A07EA01
Hydrocortisone	-3.45833	0	A07EA02
Prednisone	-4.22038	0	A07EA03
Betamethasone	-4.14029	0	A07EA04
Tixocortol	-3.27719	0	A07EA05
Budesonide	-2.51134	0	A07EA06
Beclomethasone dipropionate	-2.97674	0	A07EA07
Cromoglicic acid	-2.73591	1	A07EB01
Sulfasalazine	-2.05192	1	A07EC01
Mesalazine	-4.07332	3	A07EC02
Olsalazine	-1.95706	3	A07EC03
Balsalazide	-2.10689	1	A07EC04
Phentermine	-1.37103	3	A08AA01
Fenfluramine	-1.39188	3	A08AA02
Diethylpropion	-1.97566	3	A08AA03
Dexfenfluramine	-1.39188	3	A08AA04
Mazindol	-1.86822	1	A08AA05
Sibutramine	-2.25416	1	A08AA10
Lorcaserin	-1.51418	3	A08AA11
Setmelanotide	-3.42627	2	A08AA12
Ephedrine	-2.50448	3	A08AA56
Naltrexone	-2.86884	0	A08AA62
Bupropion	-2.14316	3	A08AA62
Orlistat	-2.94415	1	A08AB01
Rimonabant	-2.56068	1	A08AX01
Glutamic acid	-3.92372	3	A09AB01
Betaine	-2.74971	3	A09AB02
Citric acid	-3.7593	3	A09AB04
Phenformin	-2.36104	3	A10BA01
Metformin	-3.53501	3	A10BA02
Glyburide	-2.36118	1	A10BB01
Chlorpropamide	-2.30868	3	A10BB02
Tolbutamide	-2.32755	3	A10BB03
Tolazamide	-2.09986	3	A10BB05
Glipizide	-2.06272	1	A10BB07
Gliquidone	-2.5041	1	A10BB08
Gliclazide	-2.26925	1	A10BB09
Glimepiride	-2.61011	1	A10BB12
Acetohexamide	-2.01595	3	A10BB31
Glymidine	-3.06334	3	A10BC01
Phenformin	-2.36104	3	A10BD01
Metformin	-3.53501	3	A10BD02
Metformin	-3.53501	3	A10BD03
Rosiglitazone	-1.79824	1	A10BD03
Glimepiride	-2.61011	1	A10BD04
Rosiglitazone	-1.79824	1	A10BD04
Metformin	-3.53501	3	A10BD05
Pioglitazone	-2.30207	1	A10BD05
Glimepiride	-2.61011	1	A10BD06
Pioglitazone	-2.30207	1	A10BD06
Metformin	-3.53501	3	A10BD07
Sitagliptin	-2.54669	1	A10BD07
Metformin	-3.53501	3	A10BD08
Vildagliptin	-3.44676	1	A10BD08
Pioglitazone	-2.30207	1	A10BD09
Alogliptin	-2.2059	1	A10BD09
Metformin	-3.53501	3	A10BD10
Saxagliptin	-3.74162	0	A10BD10
Metformin	-3.53501	3	A10BD11
Linagliptin	-1.99909	1	A10BD11
Pioglitazone	-2.30207	1	A10BD12
Sitagliptin	-2.54669	1	A10BD12
Metformin	-3.53501	3	A10BD13
Alogliptin	-2.2059	1	A10BD13
Metformin	-3.53501	3	A10BD14
Repaglinide	-2.93775	1	A10BD14
Metformin	-3.53501	3	A10BD15
Dapagliflozin	-2.82928	1	A10BD15
Metformin	-3.53501	3	A10BD16
Canagliflozin	-2.87221	1	A10BD16
Acarbose	-4.29513	0	A10BD17
Metformin	-3.53501	3	A10BD17
Metformin	-3.53501	3	A10BD18
Linagliptin	-1.99909	1	A10BD19
Empagliflozin	-2.76968	1	A10BD19
Metformin	-3.53501	3	A10BD20
Empagliflozin	-2.76968	1	A10BD20
Dapagliflozin	-2.82928	1	A10BD21
Saxagliptin	-3.74162	0	A10BD21
Metformin	-3.53501	3	A10BD22
Metformin	-3.53501	3	A10BD23
Ertugliflozin	-2.64269	1	A10BD23
Sitagliptin	-2.54669	1	A10BD24
Ertugliflozin	-2.64269	1	A10BD24
Metformin	-3.53501	3	A10BD25
Dapagliflozin	-2.82928	1	A10BD25
Saxagliptin	-3.74162	0	A10BD25
Metformin	-3.53501	3	A10BD26
Metformin	-3.53501	3	A10BD27
Linagliptin	-1.99909	1	A10BD27
Empagliflozin	-2.76968	1	A10BD27
Acarbose	-4.29513	0	A10BF01
Miglitol	-4.44589	3	A10BF02
Troglitazone	-2.58778	1	A10BG01
Rosiglitazone	-1.79824	1	A10BG02
Pioglitazone	-2.30207	1	A10BG03
Sitagliptin	-2.54669	1	A10BH01
Vildagliptin	-3.44676	1	A10BH02
Saxagliptin	-3.74162	0	A10BH03
Alogliptin	-2.2059	1	A10BH04
Linagliptin	-1.99909	1	A10BH05
Simvastatin	-2.74171	1	A10BH51
Sitagliptin	-2.54669	1	A10BH51
Rosuvastatin	-2.52161	1	A10BH52
Semaglutide	-3.4997	2	A10BJ06
Dapagliflozin	-2.82928	1	A10BK01
Canagliflozin	-2.87221	1	A10BK02
Empagliflozin	-2.76968	1	A10BK03
Ertugliflozin	-2.64269	1	A10BK04
Sotagliflozin	-3.02185	1	A10BK06
Repaglinide	-2.93775	1	A10BX02
Nateglinide	-2.66368	3	A10BX03
Pramlintide	-3.54425	2	A10BX05
Vitamin A	-1.91963	3	A11CA01
Beta carotene	-2.16444	0	A11CA02
Ergocalciferol	-2.20927	0	A11CC01
Dihydrotachysterol	-2.21848	0	A11CC02
Alfacalcidol	-2.92926	0	A11CC03
Calcitriol	-3.17433	0	A11CC04
Cholecalciferol	-2.20927	0	A11CC05
Calcifediol	-2.91978	0	A11CC06
Cholecalciferol	-2.20927	0	A11CC55
Thiamine	-3.06415	3	A11DA01
Benfotiamine	-3.48663	1	A11DA03
Ascorbic acid	-3.91024	3	A11GA01
Ascorbic acid	-3.91024	3	A11GB01
Calcium carbonate	-3.04706	3	A11GB01
Nicotinamide	-3.49608	3	A11HA01
Pyridoxine	-3.8186	3	A11HA02
Riboflavin	-3.80234	1	A11HA04
Biotin	-3.35936	3	A11HA05
Pyridoxal phosphate	-3.36117	3	A11HA06
Inositol	-4.34512	3	A11HA07
Dexpanthenol	-3.73964	3	A11HA30
Pantothenic acid	-3.78216	3	A11HA31
Pantethine	-4.01456	3	A11HA32
Calcium carbonate	-3.04706	3	A12AA04
Potassium citrate	-3.7593	3	A12BA02
Potassium bicarbonate	-3.04706	3	A12BA04
Potassium gluconate	-4.23654	3	A12BA05
Pidolic acid	-4.25779	3	A12CC08
Stanozolol	-2.77799	0	A14AA02
Oxymetholone	-2.89415	0	A14AA05
Prasterone	-2.44676	0	A14AA07
Oxandrolone	-2.31196	0	A14AA08
Levocarnitine	-3.61712	3	A16AA01
Ademetionine	-3.53765	1	A16AA02
L-Glutamine	-3.83507	3	A16AA03
Cysteamine	-3.53098	3	A16AA04
Carglumic acid	-4.13329	3	A16AA05
Betaine	-2.74971	3	A16AA06
Lipoic acid	-2.88005	3	A16AX01
Anethole trithione	-1.8579	3	A16AX02
Phenylbutyric acid	-1.61481	3	A16AX03
Nitisinone	-2.65617	3	A16AX04
Miglustat	-4.56823	3	A16AX06
Sapropterin	-3.77993	3	A16AX07
Glycerol phenylbutyrate	-2.64341	1	A16AX09
Eliglustat	-2.5528	1	A16AX10
Benzoic acid	-1.86896	3	A16AX11
Triethylenetetramine	-3.67005	3	A16AX12
Uridine triacetate	-3.55997	3	A16AX13
Migalastat	-4.40724	3	A16AX14
Triheptanoin	-2.76551	3	A16AX17
Fosdenopterin	-3.81772	1	A16AX19
Lonafarnib	-2.14961	1	A16AX20
Benzoic acid	-1.86896	3	A16AX30
Phenylacetic acid	-2.36178	3	A16AX30
Dicoumarol	-2.13847	1	B01AA01
Phenindione	-1.8985	3	B01AA02
Warfarin	-2.25018	1	B01AA03
Phenprocoumon	-2.32543	1	B01AA04
Acenocoumarol	-2.38791	1	B01AA07
Fluindione	-2.23323	3	B01AA12
Clopidogrel	-2.56243	1	B01AC04
Ticlopidine	-1.35514	3	B01AC05
Acetylsalicylic acid	-2.03915	3	B01AC06
Dipyridamole	-2.15873	1	B01AC07
Epoprostenol	-2.68935	3	B01AC09
Iloprost	-2.75687	1	B01AC11
Tirofiban	-2.49498	1	B01AC17
Triflusal	-2.13725	3	B01AC18
Treprostinil	-2.89702	1	B01AC21
Prasugrel	-2.50884	1	B01AC22
Cilostazol	-2.11883	1	B01AC23
Ticagrelor	-2.63796	1	B01AC24
Cangrelor	-3.14417	0	B01AC25
Vorapaxar	-2.57453	1	B01AC26
Selexipag	-2.70558	1	B01AC27
Acetylsalicylic acid	-2.03915	3	B01AC56
Argatroban	-2.41577	1	B01AE03
Ximelagatran	-2.36852	1	B01AE05
Bivalirudin	-3.53214	2	B01AE06
Dabigatran etexilate	-2.64252	1	B01AE07
Rivaroxaban	-2.76347	1	B01AF01
Apixaban	-2.11631	1	B01AF02
Edoxaban	-3.37764	1	B01AF03
Betrixaban	-2.26499	1	B01AF04
Fondaparinux	-3.90368	2	B01AX05
Aminocaproic acid	-3.92866	3	B02AA01
Tranexamic acid	-3.6963	3	B02AA02
Phylloquinone	-2.73213	1	B02BA01
Menadione	-2.30527	3	B02BA02
Epinephrine	-4.08763	3	B02BC09
Eltrombopag	-2.86158	1	B02BX05
Lusutrombopag	-2.73037	1	B02BX07
Avatrombopag	-2.14494	1	B02BX08
Fostamatinib	-3.1933	1	B02BX09
Folic acid	-3.4581	1	B03AE01
Folic acid	-3.4581	1	B03AE02
Folic acid	-3.4581	1	B03BB01
Folic acid	-3.4581	1	B03BB51
Roxadustat	-3.45406	1	B03XA05
Tromethamine	-3.80004	3	B05BB03
Mannitol	-4.38222	3	B05BC01
Urea	-3.72188	3	B05BC02
Cetylpyridinium	-1.95229	3	B05CA01
Chlorhexidine	-2.38573	1	B05CA02
Nitrofural	-2.93444	3	B05CA03
Sulfamethizole	-2.08454	3	B05CA04
Taurolidine	-3.49616	3	B05CA05
Mandelic acid	-3.52613	3	B05CA06
Noxytiolin	-3.51466	3	B05CA07
Sodium citrate	-3.7593	3	B05CB02
Sodium bicarbonate	-3.04706	3	B05CB04
Sorbitol	-4.38222	3	B05CX02
Glycine	-3.60512	3	B05CX03
Mannitol	-4.38222	3	B05CX04
Sodium bicarbonate	-3.04706	3	B05XA02
Sodium acetate	-2.75748	3	B05XA08
Sodium glycerophosphate	-3.48891	3	B05XA14
Potassium lactate	-3.90504	3	B05XA15
Potassium acetate	-2.75748	3	B05XA17
Lysine	-4.0395	3	B05XB03
Tromethamine	-3.80004	3	B05XX02
Icatibant	-3.47536	2	B06AC02
Berotralstat	-2.69177	1	B06AC06
Voxelotor	-2.56237	1	B06AX03
Acetyldigitoxin	-2.55392	0	C01AA01
Digitoxin	-2.54959	0	C01AA04
Digoxin	-2.48818	0	C01AA05
Deslanoside	-3.79018	0	C01AA07
Ouabain	-3.9293	0	C01AC01
Quinidine	-2.20633	1	C01BA01
Procainamide	-3.02073	3	C01BA02
Disopyramide	-2.62061	1	C01BA03
Ajmaline	-2.46766	0	C01BA05
Quinidine	-2.20633	1	C01BA51
Quinidine	-2.20633	1	C01BA71
Lidocaine	-2.47047	3	C01BB01
Mexiletine	-1.78188	3	C01BB02
Tocainide	-2.89205	3	C01BB03
Propafenone	-2.74205	1	C01BC03
Flecainide	-2.49743	1	C01BC04
Encainide	-2.27477	1	C01BC08
Amiodarone	-3.03179	1	C01BD01
Bretylium	-1.5784	3	C01BD02
Dofetilide	-2.28991	1	C01BD04
Ibutilide	-2.67962	3	C01BD05
Dronedarone	-2.99153	1	C01BD07
Moricizine	-1.86181	1	C01BG01
Vernakalant	-3.05656	1	C01BG11
Etilefrine	-2.95294	3	C01CA01
Isoprenaline	-3.79335	3	C01CA02
Norepinephrine	-4.49742	3	C01CA03
Dopamine	-3.41253	3	C01CA04
Phenylephrine	-3.29941	3	C01CA06
Dobutamine	-2.61654	3	C01CA07
Metaraminol	-3.91346	3	C01CA09
Methoxamine	-3.60788	3	C01CA10
Mephentermine	-1.32865	3	C01CA11
Dopexamine	-2.8703	1	C01CA14
Midodrine	-4.19292	3	C01CA17
Fenoldopam	-3.11318	1	C01CA19
Arbutamine	-2.62146	3	C01CA22
Epinephrine	-4.08763	3	C01CA24
Ephedrine	-2.50448	3	C01CA26
Droxidopa	-4.34434	3	C01CA27
Etilefrine	-2.95294	3	C01CA51
Amrinone	-3.02329	3	C01CE01
Milrinone	-3.5689	3	C01CE02
Enoximone	-2.20938	3	C01CE03
Xamoterol	-3.4443	3	C01CX07
Levosimendan	-2.51963	3	C01CX08
Nitroglycerin	-2.98636	3	C01DA02
Pentaerythritol tetranitrate	-2.13915	3	C01DA05
Isosorbide dinitrate	-3.82126	3	C01DA08
Erythrityl tetranitrate	-2.89182	3	C01DA13
Isosorbide mononitrate	-3.86435	3	C01DA14
Nitroglycerin	-2.98636	3	C01DA52
Pentaerythritol tetranitrate	-2.13915	3	C01DA55
Isosorbide dinitrate	-3.82126	3	C01DA58
Erythrityl tetranitrate	-2.89182	3	C01DA63
Flosequinan	-3.31535	3	C01DB01
Prenylamine	-1.86916	1	C01DX02
Benziodarone	-3.1945	1	C01DX04
Carbocromen	-2.83381	1	C01DX05
Hexobendine	-2.58243	1	C01DX06
Molsidomine	-3.12505	3	C01DX12
Nicorandil	-2.68178	3	C01DX16
Vericiguat	-1.84243	1	C01DX22
Prenylamine	-1.86916	1	C01DX52
Benziodarone	-3.1945	1	C01DX54
Alprostadil	-3.01193	3	C01EA01
Camphor	-1.51473	3	C01EB02
Indomethacin	-2.63614	1	C01EB03
Ubidecarenone	-3.002	0	C01EB09
Adenosine	-3.31763	3	C01EB10
Trimetazidine	-2.87361	3	C01EB15
Ibuprofen	-2.32844	3	C01EB16
Ivabradine	-2.50047	1	C01EB17
Ranolazine	-2.38117	1	C01EB18
Regadenoson	-3.48012	1	C01EB21
Rescinnamine	-2.56276	0	C02AA01
Reserpine	-2.76287	0	C02AA02
Deserpidine	-2.54372	1	C02AA05
Reserpine	-2.76287	0	C02AA52
Methyldopa	-3.54859	3	C02AB01
Clonidine	-1.44626	3	C02AC01
Guanfacine	-1.78794	3	C02AC02
Moxonidine	-3.31299	3	C02AC05
Rilmenidine	-2.00108	3	C02AC06
Trimethaphan	-1.76558	1	C02BA01
Mecamylamine	-1.66918	3	C02BB01
Prazosin	-2.16777	1	C02CA01
Indoramin	-1.85221	1	C02CA02
Doxazosin	-2.22763	1	C02CA04
Bethanidine	-1.38542	3	C02CC01
Guanethidine	-3.06647	3	C02CC02
Guanoxan	-3.35905	3	C02CC03
Debrisoquine	-1.81686	3	C02CC04
Diazoxide	-1.71542	3	C02DA01
Dihydralazine	-3.20136	3	C02DB01
Hydralazine	-3.38177	3	C02DB02
Minoxidil	-2.26345	3	C02DC01
Pinacidil	-2.28933	3	C02DG01
Metyrosine	-3.42242	3	C02KB01
Pargyline	-1.19001	3	C02KC01
Bosentan	-2.64324	1	C02KX01
Ambrisentan	-2.28561	1	C02KX02
Sitaxentan	-2.38098	1	C02KX03
Macitentan	-2.21393	1	C02KX04
Riociguat	-1.89231	1	C02KX05
Tadalafil	-2.21794	1	C02KX52
Ambrisentan	-2.28561	1	C02KX52
Reserpine	-2.76287	0	C02LA01
Rescinnamine	-2.56276	0	C02LA02
Deserpidine	-2.54372	1	C02LA03
Reserpine	-2.76287	0	C02LA51
Rescinnamine	-2.56276	0	C02LA52
Reserpine	-2.76287	0	C02LA71
Clonidine	-1.44626	3	C02LC01
Moxonidine	-3.31299	3	C02LC05
Clonidine	-1.44626	3	C02LC51
Prazosin	-2.16777	1	C02LE01
Guanethidine	-3.06647	3	C02LF01
Dihydralazine	-3.20136	3	C02LG01
Hydralazine	-3.38177	3	C02LG02
Dihydralazine	-3.20136	3	C02LG51
Pargyline	-1.19001	3	C02LL01
Pinacidil	-2.28933	3	C02LX01
Bendroflumethiazide	-1.765	1	C03AA01
Hydroflumethiazide	-3.11449	3	C03AA02
Hydrochlorothiazide	-3.20531	3	C03AA03
Chlorothiazide	-3.24296	3	C03AA04
Polythiazide	-1.70929	1	C03AA05
Trichlormethiazide	-3.05224	3	C03AA06
Cyclopenthiazide	-2.1717	1	C03AA07
Cyclothiazide	-2.18388	1	C03AA09
Bendroflumethiazide	-1.765	1	C03AB01
Hydroflumethiazide	-3.11449	3	C03AB02
Hydrochlorothiazide	-3.20531	3	C03AB03
Chlorothiazide	-3.24296	3	C03AB04
Polythiazide	-1.70929	1	C03AB05
Trichlormethiazide	-3.05224	3	C03AB06
Cyclopenthiazide	-2.1717	1	C03AB07
Cyclothiazide	-2.18388	1	C03AB09
Chlorothiazide	-3.24296	3	C03AH01
Hydroflumethiazide	-3.11449	3	C03AH02
Hydrochlorothiazide	-3.20531	3	C03AX01
Quinethazone	-3.35726	3	C03BA02
Chlorthalidone	-2.65133	1	C03BA04
Metolazone	-2.01952	1	C03BA08
Meticrane	-3.66106	3	C03BA09
Indapamide	-2.5661	1	C03BA11
Quinethazone	-3.35726	3	C03BB02
Chlorthalidone	-2.65133	1	C03BB04
Furosemide	-3.23277	3	C03CA01
Bumetanide	-2.21842	1	C03CA02
Piretanide	-1.89772	1	C03CA03
Torasemide	-2.25262	1	C03CA04
Furosemide	-3.23277	3	C03CB01
Bumetanide	-2.21842	1	C03CB02
Etacrynic acid	-3.61097	3	C03CC01
Muzolimine	-2.8687	3	C03CD01
Spironolactone	-2.43269	0	C03DA01
Canrenoic acid	-2.67063	0	C03DA02
Eplerenone	-2.72187	0	C03DA04
Finerenone	-2.15834	1	C03DA05
Amiloride	-3.47393	3	C03DB01
Triamterene	-3.16599	1	C03DB02
Hydrochlorothiazide	-3.20531	3	C03EA01
Trichlormethiazide	-3.05224	3	C03EA02
Chlorthalidone	-2.65133	1	C03EA06
Cyclopenthiazide	-2.1717	1	C03EA07
Metolazone	-2.01952	1	C03EA12
Bendroflumethiazide	-1.765	1	C03EA13
Furosemide	-3.23277	3	C03EB01
Bumetanide	-2.21842	1	C03EB02
Tolvaptan	-2.45748	1	C03XA01
Conivaptan	-2.36907	1	C03XA02
Isoxsuprine	-3.08543	3	C04AA01
Nylidrin	-2.69058	3	C04AA02
Phentolamine	-1.74761	1	C04AB01
Tolazoline	-2.45919	3	C04AB02
Niacin	-3.53029	3	C04AC01
Inositol nicotinate	-2.1858	1	C04AC03
Xanthinol	-3.58346	3	C04AD02
Pentoxifylline	-3.61388	3	C04AD03
Nicergoline	-2.28762	1	C04AE02
Dihydroergocristine	-2.41272	0	C04AE04
Dihydroergocristine	-2.41272	0	C04AE54
Cyclandelate	-2.89007	3	C04AX01
Phenoxybenzamine	-1.84126	3	C04AX02
Moxisylyte	-2.51006	3	C04AX10
Hydrocortisone	-3.45833	0	C05AA01
Prednisolone	-4.0795	0	C05AA04
Betamethasone	-4.14029	0	C05AA05
Fluorometholone	-3.20349	0	C05AA06
Fluocortolone	-2.95997	0	C05AA08
Dexamethasone	-4.14029	0	C05AA09
Fluocinolone acetonide	-4.03978	0	C05AA10
Fluocinonide	-2.75489	0	C05AA11
Triamcinolone	-4.89762	0	C05AA12
Lidocaine	-2.47047	3	C05AD01
Tetracaine	-1.67552	3	C05AD02
Benzocaine	-2.00682	3	C05AD03
Cinchocaine	-2.4291	1	C05AD04
Procaine	-2.17565	3	C05AD05
Oxetacaine	-2.63073	1	C05AD06
Pramocaine	-2.3332	3	C05AD07
Nitroglycerin	-2.98636	3	C05AE01
Isosorbide dinitrate	-3.82126	3	C05AE02
Diltiazem	-2.45732	1	C05AE03
Pentosan polysulfate	-4.52351	1	C05BA04
Polidocanol	-2.87067	3	C05BB02
Sodium tetradecyl sulfate	-3.03789	3	C05BB04
Phenol	-2.3846	3	C05BB05
Rutin	-3.92658	1	C05CA01
Diosmin	-4.10311	1	C05CA03
Rutin	-3.92658	1	C05CA51
Diosmin	-4.10311	1	C05CA53
Naftazone	-3.01971	3	C05CX02
Oxprenolol	-3.28505	3	C07AA02
Pindolol	-3.29649	3	C07AA03
Propranolol	-2.73627	3	C07AA05
Timolol	-3.51136	3	C07AA06
Sotalol	-3.98268	3	C07AA07
Nadolol	-4.12453	3	C07AA12
Carteolol	-3.72543	3	C07AA15
Penbutolol	-2.82132	3	C07AA23
Practolol	-3.84437	3	C07AB01
Metoprolol	-3.40088	3	C07AB02
Atenolol	-3.95596	3	C07AB03
Acebutolol	-3.04696	3	C07AB04
Betaxolol	-3.21027	3	C07AB05
Bisoprolol	-3.32598	3	C07AB07
Celiprolol	-2.71592	3	C07AB08
Esmolol	-3.15536	3	C07AB09
Nebivolol	-2.70512	1	C07AB12
Labetalol	-2.66574	3	C07AG01
Carvedilol	-2.54878	1	C07AG02
Oxprenolol	-3.28505	3	C07BA02
Propranolol	-2.73627	3	C07BA05
Timolol	-3.51136	3	C07BA06
Sotalol	-3.98268	3	C07BA07
Nadolol	-4.12453	3	C07BA12
Metipranolol	-3.00117	3	C07BA68
Metoprolol	-3.40088	3	C07BB02
Atenolol	-3.95596	3	C07BB03
Acebutolol	-3.04696	3	C07BB04
Bisoprolol	-3.32598	3	C07BB07
Nebivolol	-2.70512	1	C07BB12
Metoprolol	-3.40088	3	C07BB52
Labetalol	-2.66574	3	C07BG01
Oxprenolol	-3.28505	3	C07CA02
Pindolol	-3.29649	3	C07CA03
Penbutolol	-2.82132	3	C07CA23
Metoprolol	-3.40088	3	C07CB02
Atenolol	-3.95596	3	C07CB03
Atenolol	-3.95596	3	C07CB53
Labetalol	-2.66574	3	C07CG01
Timolol	-3.51136	3	C07DA06
Atenolol	-3.95596	3	C07DB01
Metoprolol	-3.40088	3	C07FB02
Felodipine	-2.67772	1	C07FB02
Atenolol	-3.95596	3	C07FB03
Nifedipine	-2.12755	1	C07FB03
Amlodipine	-2.25599	1	C07FB07
Bisoprolol	-3.32598	3	C07FB07
Amlodipine	-2.25599	1	C07FB12
Nebivolol	-2.70512	1	C07FB12
Metoprolol	-3.40088	3	C07FB13
Amlodipine	-2.25599	1	C07FB13
Propranolol	-2.73627	3	C07FX01
Sotalol	-3.98268	3	C07FX02
Acetylsalicylic acid	-2.03915	3	C07FX02
Metoprolol	-3.40088	3	C07FX03
Acetylsalicylic acid	-2.03915	3	C07FX03
Bisoprolol	-3.32598	3	C07FX04
Acetylsalicylic acid	-2.03915	3	C07FX04
Metoprolol	-3.40088	3	C07FX05
Ivabradine	-2.50047	1	C07FX05
Carvedilol	-2.54878	1	C07FX06
Ivabradine	-2.50047	1	C07FX06
Amlodipine	-2.25599	1	C08CA01
Felodipine	-2.67772	1	C08CA02
Isradipine	-2.30452	1	C08CA03
Nicardipine	-2.28399	1	C08CA04
Nifedipine	-2.12755	1	C08CA05
Nimodipine	-2.44556	1	C08CA06
Nisoldipine	-2.3884	1	C08CA07
Nitrendipine	-2.19717	1	C08CA08
Lacidipine	-2.94859	1	C08CA09
Nilvadipine	-2.27788	1	C08CA10
Manidipine	-2.44554	1	C08CA11
Lercanidipine	-2.63336	1	C08CA13
Clevidipine	-2.96184	1	C08CA16
Levamlodipine	-2.25599	1	C08CA17
Amlodipine	-2.25599	1	C08CA51
Celecoxib	-2.45309	1	C08CA51
Nifedipine	-2.12755	1	C08CA55
Verapamil	-3.09712	1	C08DA01
Verapamil	-3.09712	1	C08DA51
Diltiazem	-2.45732	1	C08DB01
Bepridil	-2.26534	1	C08EA02
Lidoflazine	-2.40106	1	C08EX01
Perhexiline	-1.78278	3	C08EX02
Nifedipine	-2.12755	1	C08GA01
Amlodipine	-2.25599	1	C08GA02
Captopril	-3.89785	3	C09AA01
Enalapril	-2.64034	1	C09AA02
Lisinopril	-3.3766	1	C09AA03
Perindopril	-2.74148	3	C09AA04
Ramipril	-2.5527	1	C09AA05
Quinapril	-2.41807	1	C09AA06
Benazepril	-2.69429	1	C09AA07
Cilazapril	-2.21275	1	C09AA08
Fosinopril	-2.92839	1	C09AA09
Trandolapril	-2.5306	1	C09AA10
Spirapril	-2.57695	1	C09AA11
Moexipril	-2.62797	1	C09AA13
Zofenopril	-2.90303	1	C09AA15
Captopril	-3.89785	3	C09BA01
Enalapril	-2.64034	1	C09BA02
Lisinopril	-3.3766	1	C09BA03
Perindopril	-2.74148	3	C09BA04
Ramipril	-2.5527	1	C09BA05
Quinapril	-2.41807	1	C09BA06
Benazepril	-2.69429	1	C09BA07
Cilazapril	-2.21275	1	C09BA08
Fosinopril	-2.92839	1	C09BA09
Moexipril	-2.62797	1	C09BA13
Zofenopril	-2.90303	1	C09BA15
Lercanidipine	-2.63336	1	C09BB02
Enalapril	-2.64034	1	C09BB02
Amlodipine	-2.25599	1	C09BB03
Lisinopril	-3.3766	1	C09BB03
Amlodipine	-2.25599	1	C09BB04
Perindopril	-2.74148	3	C09BB04
Ramipril	-2.5527	1	C09BB05
Felodipine	-2.67772	1	C09BB05
Enalapril	-2.64034	1	C09BB06
Nitrendipine	-2.19717	1	C09BB06
Ramipril	-2.5527	1	C09BB07
Amlodipine	-2.25599	1	C09BB07
Trandolapril	-2.5306	1	C09BB10
Verapamil	-3.09712	1	C09BB10
Manidipine	-2.44554	1	C09BB12
Amlodipine	-2.25599	1	C09BX01
Perindopril	-2.74148	3	C09BX01
Indapamide	-2.5661	1	C09BX01
Bisoprolol	-3.32598	3	C09BX02
Perindopril	-2.74148	3	C09BX02
Ramipril	-2.5527	1	C09BX03
Amlodipine	-2.25599	1	C09BX03
Hydrochlorothiazide	-3.20531	3	C09BX03
Amlodipine	-2.25599	1	C09BX04
Bisoprolol	-3.32598	3	C09BX04
Perindopril	-2.74148	3	C09BX04
Ramipril	-2.5527	1	C09BX05
Bisoprolol	-3.32598	3	C09BX05
Losartan	-2.40996	1	C09CA01
Eprosartan	-1.89481	1	C09CA02
Valsartan	-2.57533	1	C09CA03
Irbesartan	-2.40397	1	C09CA04
Telmisartan	-2.30858	1	C09CA07
Olmesartan	-2.49505	1	C09CA08
Azilsartan medoxomil	-2.318	1	C09CA09
Losartan	-2.40996	1	C09DA01
Eprosartan	-1.89481	1	C09DA02
Valsartan	-2.57533	1	C09DA03
Irbesartan	-2.40397	1	C09DA04
Telmisartan	-2.30858	1	C09DA07
Olmesartan	-2.49505	1	C09DA08
Azilsartan medoxomil	-2.318	1	C09DA09
Valsartan	-2.57533	1	C09DB01
Amlodipine	-2.25599	1	C09DB01
Olmesartan	-2.49505	1	C09DB02
Amlodipine	-2.25599	1	C09DB02
Amlodipine	-2.25599	1	C09DB04
Telmisartan	-2.30858	1	C09DB04
Amlodipine	-2.25599	1	C09DB05
Irbesartan	-2.40397	1	C09DB05
Amlodipine	-2.25599	1	C09DB06
Losartan	-2.40996	1	C09DB06
Amlodipine	-2.25599	1	C09DB07
Valsartan	-2.57533	1	C09DB08
Lercanidipine	-2.63336	1	C09DB08
Amlodipine	-2.25599	1	C09DB09
Valsartan	-2.57533	1	C09DX01
Amlodipine	-2.25599	1	C09DX01
Hydrochlorothiazide	-3.20531	3	C09DX01
Valsartan	-2.57533	1	C09DX02
Aliskiren	-2.80565	1	C09DX02
Olmesartan	-2.49505	1	C09DX03
Amlodipine	-2.25599	1	C09DX03
Hydrochlorothiazide	-3.20531	3	C09DX03
Valsartan	-2.57533	1	C09DX04
Sacubitril	-2.56982	1	C09DX04
Valsartan	-2.57533	1	C09DX05
Nebivolol	-2.70512	1	C09DX05
Amlodipine	-2.25599	1	C09DX06
Hydrochlorothiazide	-3.20531	3	C09DX06
Amlodipine	-2.25599	1	C09DX07
Hydrochlorothiazide	-3.20531	3	C09DX07
Irbesartan	-2.40397	1	C09DX07
Aliskiren	-2.80565	1	C09XA02
Hydrochlorothiazide	-3.20531	3	C09XA52
Aliskiren	-2.80565	1	C09XA52
Amlodipine	-2.25599	1	C09XA53
Aliskiren	-2.80565	1	C09XA53
Amlodipine	-2.25599	1	C09XA54
Hydrochlorothiazide	-3.20531	3	C09XA54
Aliskiren	-2.80565	1	C09XA54
Simvastatin	-2.74171	1	C10AA01
Lovastatin	-2.74171	1	C10AA02
Pravastatin	-2.48864	1	C10AA03
Fluvastatin	-3.1449	1	C10AA04
Atorvastatin	-2.69599	1	C10AA05
Cerivastatin	-3.25134	1	C10AA06
Rosuvastatin	-2.52161	1	C10AA07
Pitavastatin	-2.88209	1	C10AA08
Clofibrate	-2.47378	3	C10AB01
Bezafibrate	-3.03799	1	C10AB02
Gemfibrozil	-2.82024	3	C10AB04
Fenofibrate	-3.15296	1	C10AB05
Ciprofibrate	-3.06349	3	C10AB08
Fenofibric acid	-3.21531	3	C10AB11
Niacin	-3.53029	3	C10AD02
Acipimox	-3.37298	3	C10AD06
Niacin	-3.53029	3	C10AD52
Dextrothyroxine	-3.12565	1	C10AX01
Probucol	-3.0688	0	C10AX02
Ezetimibe	-2.76604	1	C10AX09
Lomitapide	-2.21248	1	C10AX12
Bempedoic acid	-3.26496	3	C10AX15
Lovastatin	-2.74171	1	C10BA01
Niacin	-3.53029	3	C10BA01
Simvastatin	-2.74171	1	C10BA02
Ezetimibe	-2.76604	1	C10BA02
Pravastatin	-2.48864	1	C10BA03
Fenofibrate	-3.15296	1	C10BA03
Simvastatin	-2.74171	1	C10BA04
Fenofibrate	-3.15296	1	C10BA04
Ezetimibe	-2.76604	1	C10BA05
Atorvastatin	-2.69599	1	C10BA05
Ezetimibe	-2.76604	1	C10BA06
Rosuvastatin	-2.52161	1	C10BA06
Fenofibrate	-3.15296	1	C10BA09
Rosuvastatin	-2.52161	1	C10BA09
Ezetimibe	-2.76604	1	C10BA10
Bempedoic acid	-3.26496	3	C10BA10
Pravastatin	-2.48864	1	C10BA11
Ezetimibe	-2.76604	1	C10BA11
Pravastatin	-2.48864	1	C10BA12
Ezetimibe	-2.76604	1	C10BA12
Fenofibrate	-3.15296	1	C10BA12
Simvastatin	-2.74171	1	C10BX01
Acetylsalicylic acid	-2.03915	3	C10BX01
Pravastatin	-2.48864	1	C10BX02
Acetylsalicylic acid	-2.03915	3	C10BX02
Amlodipine	-2.25599	1	C10BX03
Atorvastatin	-2.69599	1	C10BX03
Ramipril	-2.5527	1	C10BX04
Simvastatin	-2.74171	1	C10BX04
Acetylsalicylic acid	-2.03915	3	C10BX04
Acetylsalicylic acid	-2.03915	3	C10BX05
Rosuvastatin	-2.52161	1	C10BX05
Ramipril	-2.5527	1	C10BX06
Acetylsalicylic acid	-2.03915	3	C10BX06
Atorvastatin	-2.69599	1	C10BX06
Amlodipine	-2.25599	1	C10BX07
Lisinopril	-3.3766	1	C10BX07
Rosuvastatin	-2.52161	1	C10BX07
Acetylsalicylic acid	-2.03915	3	C10BX08
Atorvastatin	-2.69599	1	C10BX08
Amlodipine	-2.25599	1	C10BX09
Rosuvastatin	-2.52161	1	C10BX09
Valsartan	-2.57533	1	C10BX10
Rosuvastatin	-2.52161	1	C10BX10
Amlodipine	-2.25599	1	C10BX11
Perindopril	-2.74148	3	C10BX11
Atorvastatin	-2.69599	1	C10BX11
Perindopril	-2.74148	3	C10BX12
Acetylsalicylic acid	-2.03915	3	C10BX12
Atorvastatin	-2.69599	1	C10BX12
Perindopril	-2.74148	3	C10BX13
Indapamide	-2.5661	1	C10BX13
Rosuvastatin	-2.52161	1	C10BX13
Amlodipine	-2.25599	1	C10BX14
Perindopril	-2.74148	3	C10BX14
Rosuvastatin	-2.52161	1	C10BX14
Perindopril	-2.74148	3	C10BX15
Atorvastatin	-2.69599	1	C10BX15
Rosuvastatin	-2.52161	1	C10BX16
Ramipril	-2.5527	1	C10BX17
Rosuvastatin	-2.52161	1	C10BX17
Ramipril	-2.5527	1	C10BX18
Amlodipine	-2.25599	1	C10BX18
Atorvastatin	-2.69599	1	C10BX18
Nystatin	-3.20921	0	D01AA01
Natamycin	-3.93292	0	D01AA02
Griseofulvin	-2.99246	1	D01AA08
Clotrimazole	-1.78023	1	D01AC01
Miconazole	-1.99326	1	D01AC02
Econazole	-2.00415	1	D01AC03
Isoconazole	-2.13436	1	D01AC05
Thiabendazole	-2.16688	3	D01AC06
Tioconazole	-2.30421	1	D01AC07
Ketoconazole	-2.39459	1	D01AC08
Sulconazole	-1.89692	1	D01AC09
Bifonazole	-1.81153	1	D01AC10
Oxiconazole	-1.7272	1	D01AC11
Sertaconazole	-2.49742	1	D01AC14
Fluconazole	-3.35292	1	D01AC15
Luliconazole	-2.39249	1	D01AC18
Efinaconazole	-2.50281	1	D01AC19
Miconazole	-1.99326	1	D01AC52
Bifonazole	-1.81153	1	D01AC60
Gentian violet cation	-2.02673	1	D01AE02
Undecylenic acid	-2.60939	3	D01AE04
Chlorphenesin	-2.32615	3	D01AE07
Ethyl hydroxybenzoate	-1.40182	3	D01AE10
Haloprogin	-1.80964	3	D01AE11
Salicylic acid	-2.20697	3	D01AE12
Ciclopirox	-1.62482	3	D01AE14
Terbinafine	-1.99861	1	D01AE15
Amorolfine	-2.83341	1	D01AE16
Dimazole	-2.06032	3	D01AE17
Tolnaftate	-1.83251	1	D01AE18
Flucytosine	-4.16031	3	D01AE21
Naftifine	-1.7871	1	D01AE22
Butenafine	-2.02536	1	D01AE23
Undecylenic acid	-2.60939	3	D01AE54
Griseofulvin	-2.99246	1	D01BA01
Terbinafine	-1.99861	1	D01BA02
Urea	-3.72188	3	D02AE01
Urea	-3.72188	3	D02AE51
Aminobenzoic acid	-3.46646	3	D02BA01
Octinoxate	-2.48532	3	D02BA02
Beta carotene	-2.16444	0	D02BB01
Afamelanotide	-3.41106	2	D02BB02
Dexpanthenol	-3.73964	3	D03AX03
Pantothenic acid	-3.78216	3	D03AX04
Hyaluronic acid	-3.9031	0	D03AX05
Trolamine	-3.80989	3	D03AX12
Thonzylamine	-1.7024	3	D04AA01
Mepyramine	-1.62711	3	D04AA02
Thenalidine	-1.76976	1	D04AA03
Tripelennamine	-1.4873	3	D04AA04
Promethazine	-2.38276	1	D04AA10
Dimetindene	-2.32407	1	D04AA13
Clemastine	-2.61566	1	D04AA14
Pheniramine	-1.74971	3	D04AA16
Diphenhydramine	-1.91871	3	D04AA32
Diphenhydramine	-1.91871	3	D04AA33
Lidocaine	-2.47047	3	D04AB01
Cinchocaine	-2.4291	1	D04AB02
Oxybuprocaine	-2.58452	3	D04AB03
Benzocaine	-2.00682	3	D04AB04
Tetracaine	-1.67552	3	D04AB06
Pramocaine	-2.3332	3	D04AB07
Doxepin	-1.8627	1	D04AX01
Anthralin	-2.43716	3	D05AC01
Anthralin	-2.43716	3	D05AC51
Trioxsalen	-1.33467	1	D05AD01
Methoxsalen	-2.03308	3	D05AD02
Calcipotriol	-3.09744	0	D05AX02
Calcitriol	-3.17433	0	D05AX03
Tazarotene	-2.92677	1	D05AX05
Calcipotriol	-3.09744	0	D05AX52
Ulobetasol	-3.16536	0	D05AX55
Tazarotene	-2.92677	1	D05AX55
Trioxsalen	-1.33467	1	D05BA01
Methoxsalen	-2.03308	3	D05BA02
Acitretin	-2.70929	3	D05BB02
Demeclocycline	-3.86691	1	D06AA01
Chlortetracycline	-4.16092	0	D06AA02
Oxytetracycline	-3.94927	0	D06AA03
Tetracycline	-3.9398	0	D06AA04
Fusidic acid	-2.64107	0	D06AX01
Chloramphenicol	-3.46272	3	D06AX02
Bacitracin	-2.96245	2	D06AX05
Mupirocin	-2.69366	1	D06AX09
Rifaximin	-2.72606	0	D06AX11
Amikacin	-4.06678	1	D06AX12
Retapamulin	-2.98396	0	D06AX13
Ozenoxacin	-2.30704	1	D06AX14
Rifamycin	-3.13775	0	D06AX15
Sulfathiazole	-3.01057	3	D06BA02
Mafenide	-3.90756	3	D06BA03
Sulfamethizole	-2.08454	3	D06BA04
Sulfanilamide	-3.51349	3	D06BA05
Sulfamerazine	-2.63935	3	D06BA06
Idoxuridine	-3.76795	3	D06BB01
Tromantadine	-2.35751	3	D06BB02
Acyclovir	-3.47536	3	D06BB03
Podofilox	-2.46423	1	D06BB04
Penciclovir	-3.53205	3	D06BB06
Edoxudine	-3.98541	3	D06BB09
Imiquimod	-2.74256	1	D06BB10
Docosanol	-1.91419	3	D06BB11
Acyclovir	-3.47536	3	D06BB53
Metronidazole	-2.98651	3	D06BX01
Ingenol mebutate	-2.69184	0	D06BX02
Tirbanibulin	-2.65628	1	D06BX03
Methylprednisolone	-3.18933	0	D07AA01
Hydrocortisone	-3.45833	0	D07AA02
Prednisolone	-4.0795	0	D07AA03
Clobetasone	-3.30988	0	D07AB01
Hydrocortisone butyrate	-2.41206	0	D07AB02
Flumethasone	-4.03486	0	D07AB03
Fluorometholone	-3.20349	0	D07AB06
Desonide	-3.04324	0	D07AB08
Triamcinolone	-4.89762	0	D07AB09
Alclometasone	-4.05156	0	D07AB10
Hydrocortisone probutate	-2.49851	0	D07AB11
Dexamethasone	-4.14029	0	D07AB19
Clocortolone	-3.1295	0	D07AB21
Betamethasone	-4.14029	0	D07AC01
Desoximetasone	-3.20932	0	D07AC03
Fluocinolone acetonide	-4.03978	0	D07AC04
Fluocortolone	-2.95997	0	D07AC05
Difluocortolone	-3.10204	0	D07AC06
Flurandrenolide	-3.93735	0	D07AC07
Fluocinonide	-2.75489	0	D07AC08
Budesonide	-2.51134	0	D07AC09
Diflorasone	-4.03486	0	D07AC10
Amcinonide	-2.67663	0	D07AC11
Mometasone furoate	-2.73779	0	D07AC13
Methylprednisolone aceponate	-2.76499	0	D07AC14
Beclomethasone dipropionate	-2.97674	0	D07AC15
Fluticasone	-3.01479	0	D07AC17
Prednicarbate	-2.27815	0	D07AC18
Difluprednate	-2.73712	0	D07AC19
Ulobetasol	-3.16536	0	D07AC21
Clobetasol	-3.19625	0	D07AD01
Halcinonide	-2.87269	0	D07AD02
Prednisolone	-4.0795	0	D07BA01
Hydrocortisone	-3.45833	0	D07BA04
Flumethasone	-4.03486	0	D07BB01
Desonide	-3.04324	0	D07BB02
Triamcinolone	-4.89762	0	D07BB03
Hydrocortisone butyrate	-2.41206	0	D07BB04
Betamethasone	-4.14029	0	D07BC01
Fluocinolone acetonide	-4.03978	0	D07BC02
Fluocortolone	-2.95997	0	D07BC03
Difluocortolone	-3.10204	0	D07BC04
Hydrocortisone	-3.45833	0	D07CA01
Methylprednisolone	-3.18933	0	D07CA02
Prednisolone	-4.0795	0	D07CA03
Triamcinolone	-4.89762	0	D07CB01
Fluorometholone	-3.20349	0	D07CB03
Dexamethasone	-4.14029	0	D07CB04
Flumethasone	-4.03486	0	D07CB05
Betamethasone	-4.14029	0	D07CC01
Fluocinolone acetonide	-4.03978	0	D07CC02
Flurandrenolide	-3.93735	0	D07CC03
Beclomethasone dipropionate	-2.97674	0	D07CC04
Fluocinonide	-2.75489	0	D07CC05
Fluocortolone	-2.95997	0	D07CC06
Clobetasol	-3.19625	0	D07CD01
Hydrocortisone	-3.45833	0	D07XA01
Prednisolone	-4.0795	0	D07XA02
Flumethasone	-4.03486	0	D07XB01
Triamcinolone	-4.89762	0	D07XB02
Fluorometholone	-3.20349	0	D07XB04
Dexamethasone	-4.14029	0	D07XB05
Betamethasone	-4.14029	0	D07XC01
Desoximetasone	-3.20932	0	D07XC02
Mometasone furoate	-2.73779	0	D07XC03
Difluocortolone	-3.10204	0	D07XC04
Fluocortolone	-2.95997	0	D07XC05
Chlorhexidine	-2.38573	1	D08AC02
Hexamidine	-2.58513	3	D08AC04
Chlorhexidine	-2.38573	1	D08AC52
Hexachlorophene	-2.65822	1	D08AE01
Phenol	-2.3846	3	D08AE03
Triclosan	-1.9826	3	D08AE04
Chloroxylenol	-1.17916	3	D08AE05
Nitrofural	-2.93444	3	D08AF01
Dequalinium	-2.76638	1	D08AH01
Chlorquinaldol	-2.15289	3	D08AH02
Oxyquinoline	-2.0688	3	D08AH03
Clioquinol	-1.88522	3	D08AH30
Cetrimonium	-2.10621	3	D08AJ02
Cetylpyridinium	-1.95229	3	D08AJ03
Cetrimonium	-2.10621	3	D08AJ04
Didecyldimethylammonium	-2.17046	3	D08AJ06
Benzethonium	-2.42807	1	D08AJ08
Benzethonium	-2.42807	1	D08AJ58
Propyl alcohol	-2.90225	3	D08AX03
Isopropyl alcohol	-2.94429	3	D08AX05
Ethanol	-3.0811	3	D08AX08
Propyl alcohol	-2.90225	3	D08AX53
Framycetin	-4.10866	0	D09AA01
Fusidic acid	-2.64107	0	D09AA02
Nitrofural	-2.93444	3	D09AA03
Triclosan	-1.9826	3	D09AA06
Cetylpyridinium	-1.95229	3	D09AA07
Clioquinol	-1.88522	3	D09AA10
Chlorhexidine	-2.38573	1	D09AA12
Iodoform	-1.32336	3	D09AA13
Fluorometholone	-3.20349	0	D10AA01
Methylprednisolone	-3.18933	0	D10AA02
Dexamethasone	-4.14029	0	D10AA03
Bithionol	-2.92843	1	D10AB01
Tretinoin	-2.37455	3	D10AD01
Vitamin A	-1.91963	3	D10AD02
Adapalene	-2.59093	1	D10AD03
Isotretinoin	-2.37455	3	D10AD04
Trifarotene	-3.05527	1	D10AD06
Tretinoin	-2.37455	3	D10AD51
Adapalene	-2.59093	1	D10AD53
Isotretinoin	-2.37455	3	D10AD54
Benzoyl peroxide	-2.04035	3	D10AE01
Benzoyl peroxide	-2.04035	3	D10AE51
Clindamycin	-2.8246	1	D10AF01
Erythromycin	-3.74723	0	D10AF02
Chloramphenicol	-3.46272	3	D10AF03
Sulfacetamide	-3.32079	3	D10AF06
Minocycline	-3.64063	1	D10AF07
Clindamycin	-2.8246	1	D10AF51
Erythromycin	-3.74723	0	D10AF52
Resorcinol	-2.8075	3	D10AX02
Azelaic acid	-2.55593	3	D10AX03
Dapsone	-2.73264	3	D10AX05
Clascoterone	-2.54801	0	D10AX06
Isotretinoin	-2.37455	3	D10BA01
Glycopyrronium	-2.40565	1	D11AA01
Cetrimonium	-2.10621	3	D11AC01
Tacrolimus	-3.33733	0	D11AH01
Pimecrolimus	-3.39764	0	D11AH02
Cromoglicic acid	-2.73591	1	D11AH03
Alitretinoin	-2.37455	3	D11AH04
Abrocitinib	-2.4009	1	D11AH08
Minoxidil	-2.26345	3	D11AX01
Gamolenic acid	-2.55535	3	D11AX02
Mequinol	-2.14657	3	D11AX06
Finasteride	-2.43036	0	D11AX10
Hydroquinone	-3.12049	3	D11AX11
Pyrithione	-2.24548	3	D11AX12
Monobenzone	-1.24334	3	D11AX13
Eflornithine	-3.89495	3	D11AX16
Diclofenac	-2.54302	3	D11AX18
Brimonidine	-2.89826	3	D11AX21
Aminobenzoic acid	-3.46646	3	D11AX23
Deoxycholic acid	-3.03976	0	D11AX24
Caffeine	-3.43276	3	D11AX26
Oxymetazoline	-2.81629	3	D11AX27
Gamolenic acid	-2.55535	3	D11AX52
Nystatin	-3.20921	0	G01AA01
Natamycin	-3.93292	0	G01AA02
Amphotericin B	-3.20921	0	G01AA03
Candicidin	-3.04436	0	G01AA04
Chloramphenicol	-3.46272	3	G01AA05
Oxytetracycline	-3.94927	0	G01AA07
Clindamycin	-2.8246	1	G01AA10
Nystatin	-3.20921	0	G01AA51
Diiodohydroxyquinoline	-2.05302	3	G01AC01
Clioquinol	-1.88522	3	G01AC02
Chlorquinaldol	-2.15289	3	G01AC03
Dequalinium	-2.76638	1	G01AC05
Oxyquinoline	-2.0688	3	G01AC30
Lactic acid	-3.90504	3	G01AD01
Acetic acid	-2.75748	3	G01AD02
Ascorbic acid	-3.91024	3	G01AD03
Sildenafil	-2.31164	1	G01AE10
Torasemide	-2.25262	1	G01AE10
Sulfanilamide	-3.51349	3	G01AE10
Sulfisoxazole	-2.34699	3	G01AE10
Chlorthalidone	-2.65133	1	G01AE10
Sulfadiazine	-2.86028	3	G01AE10
Bendroflumethiazide	-1.765	1	G01AE10
Celecoxib	-2.45309	1	G01AE10
Metolazone	-2.01952	1	G01AE10
Bosentan	-2.64324	1	G01AE10
Benzthiazide	-1.76767	1	G01AE10
Sulfamethizole	-2.08454	3	G01AE10
Cyclothiazide	-2.18388	1	G01AE10
Sulfacetamide	-3.32079	3	G01AE10
Sulfametopyrazine	-3.07915	3	G01AE10
Sumatriptan	-3.11713	3	G01AE10
Furosemide	-3.23277	3	G01AE10
Methazolamide	-3.49055	3	G01AE10
Tamsulosin	-2.90474	1	G01AE10
Hydroflumethiazide	-3.11449	3	G01AE10
Sulfasalazine	-2.05192	1	G01AE10
Indapamide	-2.5661	1	G01AE10
Acetazolamide	-3.28279	3	G01AE10
Dorzolamide	-3.89275	3	G01AE10
Chlorothiazide	-3.24296	3	G01AE10
Bumetanide	-2.21842	1	G01AE10
Sulfapyridine	-2.02266	3	G01AE10
Zonisamide	-2.97914	3	G01AE10
Hydrochlorothiazide	-3.20531	3	G01AE10
Sulfamethoxazole	-2.54467	3	G01AE10
Trichlormethiazide	-3.05224	3	G01AE10
Probenecid	-2.16141	3	G01AE10
Rosuvastatin	-2.52161	1	G01AE10
Diazoxide	-1.71542	3	G01AE10
Diclofenamide	-3.39859	3	G01AE10
Brinzolamide	-3.27545	1	G01AE10
Darunavir	-2.3056	1	G01AE10
Sulfacytine	-3.14292	3	G01AE10
Sulfadoxine	-3.23434	3	G01AE10
Polythiazide	-1.70929	1	G01AE10
Quinethazone	-3.35726	3	G01AE10
Glymidine	-3.06334	3	G01AE10
Sulfamerazine	-2.63935	3	G01AE10
Sulfamethazine	-3.0235	3	G01AE10
Piretanide	-1.89772	1	G01AE10
Sulfathiazole	-3.01057	3	G01AE10
Sulfadimethoxine	-2.05644	3	G01AE10
Simeprevir	-2.47903	0	G01AE10
Sulfaphenazole	-2.01226	1	G01AE10
Mafenide	-3.90756	3	G01AE10
Sulfameter	-2.97543	3	G01AE10
Vemurafenib	-2.09678	1	G01AE10
Phthalylsulfathiazole	-1.84291	1	G01AE10
Meticrane	-3.66106	3	G01AE10
Cyclopenthiazide	-2.1717	1	G01AE10
Acetyl sulfisoxazole	-2.93202	1	G01AE10
Omidenepag isopropyl	-2.13303	1	G01AE10
Mitapivat	-1.99373	1	G01AE10
Metronidazole	-2.98651	3	G01AF01
Clotrimazole	-1.78023	1	G01AF02
Miconazole	-1.99326	1	G01AF04
Econazole	-2.00415	1	G01AF05
Isoconazole	-2.13436	1	G01AF07
Tioconazole	-2.30421	1	G01AF08
Ketoconazole	-2.39459	1	G01AF11
Butoconazole	-1.97324	1	G01AF15
Oxiconazole	-1.7272	1	G01AF17
Sertaconazole	-2.49742	1	G01AF19
Oxiconazole	-1.7272	1	G01AF20
Clotrimazole	-1.78023	1	G01AF20
Butoconazole	-1.97324	1	G01AF20
Tinidazole	-2.65456	3	G01AF20
Metronidazole	-2.98651	3	G01AF20
Tioconazole	-2.30421	1	G01AF20
Ketoconazole	-2.39459	1	G01AF20
Miconazole	-1.99326	1	G01AF20
Econazole	-2.00415	1	G01AF20
Sertaconazole	-2.49742	1	G01AF20
Isoconazole	-2.13436	1	G01AF20
Econazole	-2.00415	1	G01AF55
Terconazole	-2.8541	1	G01AG02
Gentian violet cation	-2.02673	1	G01AX09
Ciclopirox	-1.62482	3	G01AX12
Hexetidine	-2.38544	3	G01AX16
Methylergometrine	-2.83739	1	G02AB01
Ergometrine	-3.30569	1	G02AB03
Methylergometrine	-2.83739	1	G02AC01
Dinoprost	-2.99534	3	G02AD01
Dinoprostone	-2.98868	3	G02AD02
Gemeprost	-3.13752	3	G02AD03
Carboprost tromethamine	-3.01286	3	G02AD04
Misoprostol	-2.93175	3	G02AD06
Estradiol	-2.56084	1	G02BB01
Ritodrine	-2.79327	3	G02CA01
Nylidrin	-2.69058	3	G02CA02
Fenoterol	-2.9386	3	G02CA03
Bromocriptine	-2.49201	0	G02CB01
Lisuride	-2.10692	1	G02CB02
Cabergoline	-2.39491	1	G02CB03
Quinagolide	-2.36777	1	G02CB04
Metergoline	-2.1999	1	G02CB05
Ibuprofen	-2.32844	3	G02CC01
Naproxen	-2.36424	3	G02CC02
Benzydamine	-2.03605	1	G02CC03
Atosiban	-3.3825	2	G02CX01
Flibanserin	-1.71445	1	G02CX02
Ethinylestradiol	-2.82283	0	G03AA01
Ethinylestradiol	-2.82283	0	G03AA02
Ethinylestradiol	-2.82283	0	G03AA03
Lynestrenol	-2.14898	0	G03AA03
Megestrol acetate	-2.91114	0	G03AA04
Ethinylestradiol	-2.82283	0	G03AA04
Norethisterone	-2.37585	0	G03AA05
Ethinylestradiol	-2.82283	0	G03AA05
Ethinylestradiol	-2.82283	0	G03AA06
Norgestrel	-2.44573	0	G03AA06
Levonorgestrel	-2.44573	0	G03AA07
Ethinylestradiol	-2.82283	0	G03AA07
Medroxyprogesterone acetate	-2.83955	0	G03AA08
Ethinylestradiol	-2.82283	0	G03AA08
Desogestrel	-2.20917	0	G03AA09
Ethinylestradiol	-2.82283	0	G03AA09
Ethinylestradiol	-2.82283	0	G03AA10
Norgestimate	-2.80171	0	G03AA11
Ethinylestradiol	-2.82283	0	G03AA11
Ethinylestradiol	-2.82283	0	G03AA12
Drospirenone	-2.45618	0	G03AA12
Ethinylestradiol	-2.82283	0	G03AA13
Norelgestromin	-2.29628	0	G03AA13
Estradiol	-2.56084	1	G03AA14
Nomegestrol	-3.2547	0	G03AA14
Ethinylestradiol	-2.82283	0	G03AA15
Ethinylestradiol	-2.82283	0	G03AA16
Dienogest	-2.62257	0	G03AA16
Medroxyprogesterone acetate	-2.83955	0	G03AA17
Estradiol	-2.56084	1	G03AA17
Drospirenone	-2.45618	0	G03AA18
Estetrol	-3.34376	1	G03AA18
Megestrol acetate	-2.91114	0	G03AB01
Ethinylestradiol	-2.82283	0	G03AB01
Ethinylestradiol	-2.82283	0	G03AB02
Lynestrenol	-2.14898	0	G03AB02
Levonorgestrel	-2.44573	0	G03AB03
Ethinylestradiol	-2.82283	0	G03AB03
Norethisterone	-2.37585	0	G03AB04
Ethinylestradiol	-2.82283	0	G03AB04
Desogestrel	-2.20917	0	G03AB05
Ethinylestradiol	-2.82283	0	G03AB05
Ethinylestradiol	-2.82283	0	G03AB06
Ethinylestradiol	-2.82283	0	G03AB07
Estradiol	-2.56084	1	G03AB08
Dienogest	-2.62257	0	G03AB08
Norgestimate	-2.80171	0	G03AB09
Ethinylestradiol	-2.82283	0	G03AB09
Norethisterone	-2.37585	0	G03AC01
Lynestrenol	-2.14898	0	G03AC02
Levonorgestrel	-2.44573	0	G03AC03
Megestrol acetate	-2.91114	0	G03AC05
Medroxyprogesterone acetate	-2.83955	0	G03AC06
Etonogestrel	-2.58605	0	G03AC08
Desogestrel	-2.20917	0	G03AC09
Drospirenone	-2.45618	0	G03AC10
Levonorgestrel	-2.44573	0	G03AD01
Ulipristal	-2.84664	0	G03AD02
Fluoxymesterone	-3.23587	0	G03BA01
Methyltestosterone	-2.27961	0	G03BA02
Testosterone	-2.24982	0	G03BA03
Ethinylestradiol	-2.82283	0	G03CA01
Estradiol	-2.56084	1	G03CA03
Estriol	-3.77916	1	G03CA04
Estrone	-2.43286	1	G03CA07
Estradiol	-2.56084	1	G03CA53
Dienestrol	-2.3075	3	G03CB01
Diethylstilbestrol	-2.34551	3	G03CB02
Dienestrol	-2.3075	3	G03CC02
Estrone	-2.43286	1	G03CC04
Diethylstilbestrol	-2.34551	3	G03CC05
Estriol	-3.77916	1	G03CC06
Bazedoxifene	-2.68224	1	G03CC07
Tibolone	-2.61056	0	G03CX01
Medroxyprogesterone acetate	-2.83955	0	G03DA02
Progesterone	-2.03264	0	G03DA04
Dydrogesterone	-2.17745	0	G03DB01
Megestrol acetate	-2.91114	0	G03DB02
Medrogestone	-2.81806	0	G03DB03
Nomegestrol	-3.2547	0	G03DB04
Dienogest	-2.62257	0	G03DB08
Norethisterone	-2.37585	0	G03DC02
Lynestrenol	-2.14898	0	G03DC03
Estradiol	-2.56084	1	G03EA01
Methyltestosterone	-2.27961	0	G03EA01
Testosterone	-2.24982	0	G03EA02
Estradiol	-2.56084	1	G03EA02
Estradiol	-2.56084	1	G03EA03
Prasterone	-2.44676	0	G03EA03
Methyltestosterone	-2.27961	0	G03EK01
Norethisterone	-2.37585	0	G03FA01
Estradiol	-2.56084	1	G03FA01
Estradiol	-2.56084	1	G03FA02
Estradiol	-2.56084	1	G03FA03
Progesterone	-2.03264	0	G03FA04
Estradiol	-2.56084	1	G03FA04
Estradiol	-2.56084	1	G03FA05
Estradiol	-2.56084	1	G03FA06
Estradiol	-2.56084	1	G03FA07
Lynestrenol	-2.14898	0	G03FA07
Megestrol acetate	-2.91114	0	G03FA08
Estradiol	-2.56084	1	G03FA08
Estradiol	-2.56084	1	G03FA09
Norethynodrel	-2.58676	0	G03FA09
Estradiol	-2.56084	1	G03FA10
Norgestrel	-2.44573	0	G03FA10
Levonorgestrel	-2.44573	0	G03FA11
Estradiol	-2.56084	1	G03FA11
Medroxyprogesterone acetate	-2.83955	0	G03FA12
Estradiol	-2.56084	1	G03FA12
Estradiol	-2.56084	1	G03FA13
Norgestimate	-2.80171	0	G03FA13
Dydrogesterone	-2.17745	0	G03FA14
Estradiol	-2.56084	1	G03FA14
Estradiol	-2.56084	1	G03FA15
Dienogest	-2.62257	0	G03FA15
Estradiol	-2.56084	1	G03FA16
Estradiol	-2.56084	1	G03FA17
Drospirenone	-2.45618	0	G03FA17
Estradiol	-2.56084	1	G03FB01
Norgestrel	-2.44573	0	G03FB01
Estradiol	-2.56084	1	G03FB02
Lynestrenol	-2.14898	0	G03FB02
Estradiol	-2.56084	1	G03FB03
Megestrol acetate	-2.91114	0	G03FB04
Estradiol	-2.56084	1	G03FB04
Norethisterone	-2.37585	0	G03FB05
Estradiol	-2.56084	1	G03FB05
Medroxyprogesterone acetate	-2.83955	0	G03FB06
Estradiol	-2.56084	1	G03FB06
Estradiol	-2.56084	1	G03FB07
Medrogestone	-2.81806	0	G03FB07
Dydrogesterone	-2.17745	0	G03FB08
Estradiol	-2.56084	1	G03FB08
Levonorgestrel	-2.44573	0	G03FB09
Estradiol	-2.56084	1	G03FB09
Desogestrel	-2.20917	0	G03FB10
Estradiol	-2.56084	1	G03FB10
Estradiol	-2.56084	1	G03FB11
Estradiol	-2.56084	1	G03FB12
Nomegestrol	-3.2547	0	G03FB12
Clomifene	-1.93831	1	G03GB02
Cyproterone acetate	-2.82269	0	G03HA01
Estradiol	-2.56084	1	G03HB01
Cyproterone acetate	-2.82269	0	G03HB01
Danazol	-2.22484	0	G03XA01
Gestrinone	-2.4182	0	G03XA02
Mifepristone	-2.65549	0	G03XB01
Ulipristal	-2.84664	0	G03XB02
Mifepristone	-2.65549	0	G03XB51
Raloxifene	-2.71448	1	G03XC01
Bazedoxifene	-2.68224	1	G03XC02
Lasofoxifene	-2.44946	1	G03XC03
Ospemifene	-1.93199	1	G03XC05
Prasterone	-2.44676	0	G03XX01
Flavoxate	-2.97299	1	G04BD02
Oxybutynin	-2.56694	1	G04BD04
Propiverine	-2.57133	1	G04BD06
Tolterodine	-2.69726	1	G04BD07
Solifenacin	-1.79633	1	G04BD08
Trospium	-2.42303	1	G04BD09
Darifenacin	-2.49893	1	G04BD10
Fesoterodine	-2.95928	1	G04BD11
Mirabegron	-2.28127	1	G04BD12
Alprostadil	-3.01193	3	G04BE01
Papaverine	-2.47963	1	G04BE02
Sildenafil	-2.31164	1	G04BE03
Yohimbine	-2.21044	1	G04BE04
Moxisylyte	-2.51006	3	G04BE06
Apomorphine	-2.65382	1	G04BE07
Tadalafil	-2.21794	1	G04BE08
Vardenafil	-2.34021	1	G04BE09
Avanafil	-1.99889	1	G04BE10
Udenafil	-2.46127	1	G04BE11
Papaverine	-2.47963	1	G04BE52
Acetohydroxamic acid	-2.60859	3	G04BX03
Phenazopyridine	-2.03025	3	G04BX06
Phenyl salicylate	-1.34097	3	G04BX12
Dimethyl sulfoxide	-2.73354	3	G04BX13
Pentosan polysulfate	-4.52351	1	G04BX15
Tiopronin	-4.16486	3	G04BX16
Alfuzosin	-2.12034	1	G04CA01
Tamsulosin	-2.90474	1	G04CA02
Terazosin	-3.1307	1	G04CA03
Silodosin	-2.78755	1	G04CA04
Alfuzosin	-2.12034	1	G04CA51
Finasteride	-2.43036	0	G04CA51
Tamsulosin	-2.90474	1	G04CA52
Dutasteride	-2.7763	0	G04CA52
Tamsulosin	-2.90474	1	G04CA53
Solifenacin	-1.79633	1	G04CA53
Tamsulosin	-2.90474	1	G04CA54
Tadalafil	-2.21794	1	G04CA54
Finasteride	-2.43036	0	G04CB01
Dutasteride	-2.7763	0	G04CB02
Tetracosactide	-3.50915	2	H01AA02
Desmopressin	-3.43946	2	H01BA02
Lypressin	-3.46527	2	H01BA03
Carbetocin	-3.3825	2	H01BB03
Gonadorelin	-3.44034	2	H01CA01
Nafarelin	-3.37768	2	H01CA02
Somatostatin	-2.88609	2	H01CB01
Lanreotide	-2.87607	2	H01CB03
Pasireotide	-2.32755	2	H01CB05
Ganirelix	-2.58887	2	H01CC01
Cetrorelix	-2.80929	2	H01CC02
Elagolix	-2.28084	1	H01CC03
Linzagolix	-2.26684	1	H01CC04
Norethisterone	-2.37585	0	H01CC54
Estradiol	-2.56084	1	H01CC54
Relugolix	-2.52863	1	H01CC54
Fludrocortisone	-3.87054	0	H02AA02
Betamethasone	-4.14029	0	H02AB01
Dexamethasone	-4.14029	0	H02AB02
Fluocortolone	-2.95997	0	H02AB03
Methylprednisolone	-3.18933	0	H02AB04
Prednisolone	-4.0795	0	H02AB06
Prednisone	-4.22038	0	H02AB07
Triamcinolone	-4.89762	0	H02AB08
Hydrocortisone	-3.45833	0	H02AB09
Rimexolone	-2.92375	0	H02AB12
Deflazacort	-2.61184	0	H02AB13
Meprednisone	-4.08599	0	H02AB15
Methylprednisolone	-3.18933	0	H02BX01
Trilostane	-2.87531	0	H02CA01
Osilodrostat	-1.27895	3	H02CA02
Ketoconazole	-2.39459	1	H02CA03
Levothyroxine	-3.12565	1	H03AA01
Liothyronine	-2.81194	1	H03AA02
Liothyronine	-2.81194	1	H03AA03
Propylthiouracil	-3.00262	3	H03BA02
Carbimazole	-2.9542	3	H03BB01
Methimazole	-2.92268	3	H03BB02
Methimazole	-2.92268	3	H03BB52
Cinacalcet	-1.95221	1	H05BX01
Paricalcitol	-3.16904	0	H05BX02
Doxercalciferol	-2.92926	0	H05BX03
Etelcalcetide	-3.73571	2	H05BX04
Calcifediol	-2.91978	0	H05BX05
Demeclocycline	-3.86691	1	J01AA01
Doxycycline	-3.95998	1	J01AA02
Chlortetracycline	-4.16092	0	J01AA03
Lymecycline	-3.58079	0	J01AA04
Metacycline	-3.93454	1	J01AA05
Oxytetracycline	-3.94927	0	J01AA06
Tetracycline	-3.9398	0	J01AA07
Minocycline	-3.64063	1	J01AA08
Rolitetracycline	-3.30664	0	J01AA09
Tigecycline	-3.3211	0	J01AA12
Eravacycline	-3.41595	0	J01AA13
Sarecycline	-3.77998	1	J01AA14
Omadacycline	-2.70266	0	J01AA15
Doxycycline	-3.95998	1	J01AA20
Lymecycline	-3.58079	0	J01AA20
Tigecycline	-3.3211	0	J01AA20
Oxytetracycline	-3.94927	0	J01AA20
Demeclocycline	-3.86691	1	J01AA20
Tetracycline	-3.9398	0	J01AA20
Metacycline	-3.93454	1	J01AA20
Minocycline	-3.64063	1	J01AA20
Rolitetracycline	-3.30664	0	J01AA20
Chlortetracycline	-4.16092	0	J01AA20
Sarecycline	-3.77998	1	J01AA20
Eravacycline	-3.41595	0	J01AA20
Omadacycline	-2.70266	0	J01AA20
Oxytetracycline	-3.94927	0	J01AA56
Chloramphenicol	-3.46272	3	J01BA01
Ampicillin	-3.84865	1	J01CA01
Pivampicillin	-2.13242	0	J01CA02
Carbenicillin	-2.82476	1	J01CA03
Amoxicillin	-4.02547	1	J01CA04
Carindacillin	-2.23653	0	J01CA05
Bacampicillin	-2.11303	1	J01CA06
Pivmecillinam	-2.12497	0	J01CA08
Azlocillin	-3.79751	1	J01CA09
Mezlocillin	-3.71143	0	J01CA10
Piperacillin	-3.8801	0	J01CA12
Ticarcillin	-3.61205	1	J01CA13
Temocillin	-3.52063	0	J01CA17
Hetacillin	-2.99436	0	J01CA18
Ampicillin	-3.84865	1	J01CA51
Benzylpenicillin	-2.87865	1	J01CE01
Phenoxymethylpenicillin	-3.30674	1	J01CE02
Pheneticillin	-2.71134	1	J01CE05
Benzylpenicillin	-2.87865	1	J01CE08
Phenoxymethylpenicillin	-3.30674	1	J01CE10
Dicloxacillin	-2.39735	1	J01CF01
Cloxacillin	-2.40287	1	J01CF02
Meticillin	-2.7135	1	J01CF03
Oxacillin	-2.34474	1	J01CF04
Flucloxacillin	-2.38974	1	J01CF05
Nafcillin	-2.69091	1	J01CF06
Sulbactam	-4.33745	3	J01CG01
Tazobactam	-3.78937	1	J01CG02
Sultamicillin	-3.83703	0	J01CR04
Flucloxacillin	-2.38974	1	J01CR50
Piperacillin	-3.8801	0	J01CR50
Ampicillin	-3.84865	1	J01CR50
Phenoxymethylpenicillin	-3.30674	1	J01CR50
Dicloxacillin	-2.39735	1	J01CR50
Carbenicillin	-2.82476	1	J01CR50
Nafcillin	-2.69091	1	J01CR50
Oxacillin	-2.34474	1	J01CR50
Hetacillin	-2.99436	0	J01CR50
Mezlocillin	-3.71143	0	J01CR50
Cyclacillin	-3.9358	1	J01CR50
Benzylpenicillin	-2.87865	1	J01CR50
Amoxicillin	-4.02547	1	J01CR50
Azlocillin	-3.79751	1	J01CR50
Cloxacillin	-2.40287	1	J01CR50
Bacampicillin	-2.11303	1	J01CR50
Meticillin	-2.7135	1	J01CR50
Pivampicillin	-2.13242	0	J01CR50
Pivmecillinam	-2.12497	0	J01CR50
Ticarcillin	-3.61205	1	J01CR50
Carindacillin	-2.23653	0	J01CR50
Sultamicillin	-3.83703	0	J01CR50
Temocillin	-3.52063	0	J01CR50
Pheneticillin	-2.71134	1	J01CR50
Cephalexin	-3.89127	1	J01DB01
Cefalotin	-3.59552	1	J01DB03
Cefazolin	-3.60635	1	J01DB04
Cefadroxil	-4.0227	1	J01DB05
Cefapirin	-3.35984	1	J01DB08
Cefradine	-4.15425	1	J01DB09
Cefoxitin	-3.62804	1	J01DC01
Cefuroxime	-3.73533	1	J01DC02
Cefamandole	-3.55296	1	J01DC03
Cefaclor	-3.69273	1	J01DC04
Cefotetan	-3.7414	0	J01DC05
Cefonicid	-3.74825	1	J01DC06
Cefotiam	-3.84492	1	J01DC07
Loracarbef	-3.69273	1	J01DC08
Cefmetazole	-3.75104	1	J01DC09
Cefprozil	-3.44773	1	J01DC10
Ceforanide	-3.7934	1	J01DC11
Cefotaxime	-3.48016	1	J01DD01
Ceftazidime	-3.39257	1	J01DD02
Ceftriaxone	-3.75168	1	J01DD04
Cefmenoxime	-3.8475	1	J01DD05
Latamoxef	-3.85634	1	J01DD06
Ceftizoxime	-3.65783	1	J01DD07
Cefixime	-3.6601	1	J01DD08
Cefpiramide	-3.29384	1	J01DD11
Cefoperazone	-3.85614	1	J01DD12
Cefpodoxime	-3.63516	1	J01DD13
Ceftibuten	-3.75009	1	J01DD14
Cefdinir	-3.85775	1	J01DD15
Cefditoren	-3.75145	1	J01DD16
Ceftriaxone	-3.75168	1	J01DD54
Cefepime	-3.53379	1	J01DE01
Cefpirome	-2.869	1	J01DE02
Aztreonam	-3.18328	1	J01DF01
Meropenem	-3.72639	1	J01DH02
Ertapenem	-3.59616	1	J01DH03
Doripenem	-3.77339	1	J01DH04
Cilastatin	-4.01475	3	J01DH51
Imipenem	-3.87504	3	J01DH51
Meropenem	-3.72639	1	J01DH52
Cilastatin	-4.01475	3	J01DH56
Imipenem	-3.87504	3	J01DH56
Relebactam	-3.72387	3	J01DH56
Ceftobiprole medocaril	-3.37536	1	J01DI01
Ceftaroline fosamil	-3.37638	1	J01DI02
Cefiderocol	-3.49804	0	J01DI04
Trimethoprim	-3.32372	3	J01EA01
Sulfamethizole	-2.08454	3	J01EB02
Sulfamethazine	-3.0235	3	J01EB03
Sulfapyridine	-2.02266	3	J01EB04
Sulfisoxazole	-2.34699	3	J01EB05
Sulfanilamide	-3.51349	3	J01EB06
Sulfathiazole	-3.01057	3	J01EB07
Sulfamethoxazole	-2.54467	3	J01EC01
Sulfadiazine	-2.86028	3	J01EC02
Sulfadimethoxine	-2.05644	3	J01ED01
Sulfametopyrazine	-3.07915	3	J01ED02
Sulfameter	-2.97543	3	J01ED04
Sulfamerazine	-2.63935	3	J01ED07
Sulfaphenazole	-2.01226	1	J01ED08
Trimethoprim	-3.32372	3	J01EE01
Sulfamethoxazole	-2.54467	3	J01EE01
Sulfadiazine	-2.86028	3	J01EE02
Trimethoprim	-3.32372	3	J01EE02
Trimethoprim	-3.32372	3	J01EE03
Trimethoprim	-3.32372	3	J01EE04
Trimethoprim	-3.32372	3	J01EE05
Sulfamethazine	-3.0235	3	J01EE05
Sulfadiazine	-2.86028	3	J01EE06
Trimethoprim	-3.32372	3	J01EE07
Sulfamerazine	-2.63935	3	J01EE07
Erythromycin	-3.74723	0	J01FA01
Spiramycin	-2.77176	0	J01FA02
Roxithromycin	-2.98059	0	J01FA06
Troleandomycin	-2.96576	0	J01FA08
Clarithromycin	-3.08896	0	J01FA09
Azithromycin	-2.89996	0	J01FA10
Telithromycin	-2.54739	0	J01FA15
Clindamycin	-2.8246	1	J01FF01
Lincomycin	-3.98477	3	J01FF02
Streptomycin	-4.03698	0	J01GA01
Tobramycin	-4.11205	1	J01GB01
Kanamycin	-4.11205	1	J01GB04
Amikacin	-4.06678	1	J01GB06
Netilmicin	-3.95608	1	J01GB07
Dibekacin	-4.11205	1	J01GB09
Ribostamycin	-4.11205	1	J01GB10
Plazomicin	-3.97035	0	J01GB14
Ofloxacin	-2.94907	1	J01MA01
Ciprofloxacin	-2.38726	1	J01MA02
Pefloxacin	-2.62982	1	J01MA03
Enoxacin	-2.55858	1	J01MA04
Norfloxacin	-2.62586	1	J01MA06
Lomefloxacin	-2.77216	1	J01MA07
Sparfloxacin	-2.73373	1	J01MA09
Grepafloxacin	-2.70527	1	J01MA11
Levofloxacin	-2.94907	1	J01MA12
Trovafloxacin	-2.0481	1	J01MA13
Moxifloxacin	-2.79336	1	J01MA14
Gemifloxacin	-2.73342	1	J01MA15
Gatifloxacin	-2.81542	1	J01MA16
Delafloxacin	-2.56501	1	J01MA23
Rosoxacin	-2.3377	1	J01MB01
Nalidixic acid	-2.30349	3	J01MB02
Cinoxacin	-2.51081	3	J01MB06
Metronidazole	-2.98651	3	J01RA03
Cefuroxime	-3.73533	1	J01RA03
Metronidazole	-2.98651	3	J01RA04
Spiramycin	-2.77176	0	J01RA04
Levofloxacin	-2.94907	1	J01RA05
Amikacin	-4.06678	1	J01RA06
Cefepime	-3.53379	1	J01RA06
Fluconazole	-3.35292	1	J01RA07
Azithromycin	-2.89996	0	J01RA07
Secnidazole	-2.94208	3	J01RA07
Tetracycline	-3.9398	0	J01RA08
Ofloxacin	-2.94907	1	J01RA09
Ciprofloxacin	-2.38726	1	J01RA10
Metronidazole	-2.98651	3	J01RA10
Ciprofloxacin	-2.38726	1	J01RA11
Tinidazole	-2.65456	3	J01RA11
Ciprofloxacin	-2.38726	1	J01RA12
Tinidazole	-2.65456	3	J01RA13
Norfloxacin	-2.62586	1	J01RA13
Metronidazole	-2.98651	3	J01RA14
Norfloxacin	-2.62586	1	J01RA14
Cefixime	-3.6601	1	J01RA15
Vancomycin	-2.73577	2	J01XA01
Teicoplanin	-2.6983	2	J01XA02
Telavancin	-2.8548	2	J01XA03
Oritavancin	-2.89389	2	J01XA05
Colistin	-3.76671	2	J01XB01
Polymyxin B	-3.50989	2	J01XB02
Fusidic acid	-2.64107	0	J01XC01
Metronidazole	-2.98651	3	J01XD01
Tinidazole	-2.65456	3	J01XD02
Nitrofurantoin	-2.69012	3	J01XE01
Nitrofurantoin	-2.69012	3	J01XE51
Fosfomycin	-3.96009	3	J01XX01
Spectinomycin	-4.17088	3	J01XX04
Methenamine	-3.11258	3	J01XX05
Mandelic acid	-3.52613	3	J01XX06
Linezolid	-3.20079	1	J01XX08
Daptomycin	-2.85901	2	J01XX09
Bacitracin	-2.96245	2	J01XX10
Tedizolid	-1.68526	1	J01XX11
Lefamulin	-2.90851	0	J01XX12
Amphotericin B	-3.20921	0	J02AA01
Miconazole	-1.99326	1	J02AB01
Ketoconazole	-2.39459	1	J02AB02
Fluconazole	-3.35292	1	J02AC01
Itraconazole	-3.10531	1	J02AC02
Voriconazole	-3.19187	1	J02AC03
Posaconazole	-2.92173	1	J02AC04
Isavuconazole	-2.06935	1	J02AC05
Oteseconazole	-2.31489	1	J02AC06
Flucytosine	-4.16031	3	J02AX01
Caspofungin	-3.01035	2	J02AX04
Micafungin	-3.34527	2	J02AX05
Anidulafungin	-3.01049	2	J02AX06
Aminosalicylic acid	-3.87846	3	J04AA01
Aminosalicylic acid	-3.87846	3	J04AA02
Aminosalicylic acid	-3.87846	3	J04AA03
Cycloserine	-4.02897	3	J04AB01
Rifampicin	-2.87126	0	J04AB02
Rifamycin	-3.13775	0	J04AB03
Rifabutin	-2.83623	0	J04AB04
Rifapentine	-2.85059	0	J04AB05
Isoniazid	-3.5611	3	J04AC01
Isoniazid	-3.5611	3	J04AC51
Protionamide	-2.85026	3	J04AD01
Ethionamide	-2.91856	3	J04AD03
Pyrazinamide	-3.55557	3	J04AK01
Ethambutol	-4.18338	3	J04AK02
Terizidone	-3.52221	3	J04AK03
Bedaquiline	-2.35028	1	J04AK05
Delamanid	-2.3421	1	J04AK06
Pretomanid	-2.1481	1	J04AK08
Isoniazid	-3.5611	3	J04AM01
Streptomycin	-4.03698	0	J04AM01
Isoniazid	-3.5611	3	J04AM02
Rifampicin	-2.87126	0	J04AM02
Ethambutol	-4.18338	3	J04AM03
Isoniazid	-3.5611	3	J04AM03
Isoniazid	-3.5611	3	J04AM04
Pyrazinamide	-3.55557	3	J04AM05
Isoniazid	-3.5611	3	J04AM05
Rifampicin	-2.87126	0	J04AM05
Ethambutol	-4.18338	3	J04AM06
Pyrazinamide	-3.55557	3	J04AM06
Isoniazid	-3.5611	3	J04AM06
Rifampicin	-2.87126	0	J04AM06
Ethambutol	-4.18338	3	J04AM07
Isoniazid	-3.5611	3	J04AM07
Rifampicin	-2.87126	0	J04AM07
Pyridoxine	-3.8186	3	J04AM08
Trimethoprim	-3.32372	3	J04AM08
Isoniazid	-3.5611	3	J04AM08
Sulfamethoxazole	-2.54467	3	J04AM08
Clofazimine	-2.35525	1	J04BA01
Dapsone	-2.73264	3	J04BA02
Sulfoxone	-3.43173	1	J04BA03
Acyclovir	-3.47536	3	J05AB01
Idoxuridine	-3.76795	3	J05AB02
Vidarabine	-3.31763	3	J05AB03
Ganciclovir	-3.40069	3	J05AB06
Famciclovir	-3.19759	3	J05AB09
Valaciclovir	-3.51666	3	J05AB11
Cidofovir	-3.20795	3	J05AB12
Penciclovir	-3.53205	3	J05AB13
Valganciclovir	-3.56857	3	J05AB14
Brivudine	-3.54006	3	J05AB15
Remdesivir	-2.37075	1	J05AB16
Brincidofovir	-2.97072	1	J05AB17
Rimantadine	-1.31262	3	J05AC02
Tromantadine	-2.35751	3	J05AC03
Foscarnet	-4.03658	3	J05AD01
Saquinavir	-3.00308	1	J05AE01
Indinavir	-3.02007	1	J05AE02
Ritonavir	-2.47073	1	J05AE03
Nelfinavir	-2.77124	1	J05AE04
Amprenavir	-2.39088	1	J05AE05
Fosamprenavir	-3.40023	1	J05AE07
Atazanavir	-2.60295	0	J05AE08
Tipranavir	-2.72945	1	J05AE09
Darunavir	-2.3056	1	J05AE10
Zidovudine	-3.53363	3	J05AF01
Didanosine	-3.27809	3	J05AF02
Zalcitabine	-3.77372	3	J05AF03
Stavudine	-4.12031	3	J05AF04
Lamivudine	-3.72927	3	J05AF05
Abacavir	-3.25777	1	J05AF06
Tenofovir disoproxil	-2.41507	1	J05AF07
Adefovir dipivoxil	-3.20552	1	J05AF08
Emtricitabine	-3.70872	3	J05AF09
Entecavir	-3.55505	3	J05AF10
Telbivudine	-3.86119	3	J05AF11
Tenofovir alafenamide	-2.66566	1	J05AF13
Nevirapine	-2.15615	1	J05AG01
Delavirdine	-2.37351	1	J05AG02
Efavirenz	-2.15479	1	J05AG03
Etravirine	-2.23067	1	J05AG04
Rilpivirine	-2.24438	1	J05AG05
Doravirine	-1.84246	1	J05AG06
Zanamivir	-3.7533	3	J05AH01
Oseltamivir	-3.76851	3	J05AH02
Peramivir	-2.58841	3	J05AH03
Raltegravir	-2.84638	1	J05AJ01
Elvitegravir	-3.28269	1	J05AJ02
Dolutegravir	-2.90347	1	J05AJ03
Cabotegravir	-2.9033	1	J05AJ04
Ribavirin	-3.51076	3	J05AP01
Telaprevir	-2.66455	0	J05AP02
Boceprevir	-2.80717	0	J05AP03
Simeprevir	-2.47903	0	J05AP05
Asunaprevir	-2.42565	0	J05AP06
Daclatasvir	-2.67028	1	J05AP07
Sofosbuvir	-3.07149	1	J05AP08
Dasabuvir	-2.14849	1	J05AP09
Elbasvir	-2.59202	0	J05AP10
Grazoprevir	-2.65312	0	J05AP11
Sofosbuvir	-3.07149	1	J05AP51
Ledipasvir	-2.59692	0	J05AP51
Ritonavir	-2.47073	1	J05AP52
Dasabuvir	-2.14849	1	J05AP52
Ombitasvir	-2.67028	0	J05AP52
Paritaprevir	-2.55719	0	J05AP52
Ritonavir	-2.47073	1	J05AP53
Ombitasvir	-2.67028	0	J05AP53
Paritaprevir	-2.55719	0	J05AP53
Elbasvir	-2.59202	0	J05AP54
Grazoprevir	-2.65312	0	J05AP54
Sofosbuvir	-3.07149	1	J05AP55
Velpatasvir	-2.61628	0	J05AP55
Sofosbuvir	-3.07149	1	J05AP56
Velpatasvir	-2.61628	0	J05AP56
Voxilaprevir	-2.65312	0	J05AP56
Pibrentasvir	-2.48279	2	J05AP57
Glecaprevir	-2.66152	0	J05AP57
Daclatasvir	-2.67028	1	J05AP58
Asunaprevir	-2.42565	0	J05AP58
Zidovudine	-3.53363	3	J05AR01
Lamivudine	-3.72927	3	J05AR01
Lamivudine	-3.72927	3	J05AR02
Abacavir	-3.25777	1	J05AR02
Tenofovir disoproxil	-2.41507	1	J05AR03
Emtricitabine	-3.70872	3	J05AR03
Zidovudine	-3.53363	3	J05AR04
Lamivudine	-3.72927	3	J05AR04
Abacavir	-3.25777	1	J05AR04
Nevirapine	-2.15615	1	J05AR05
Zidovudine	-3.53363	3	J05AR05
Lamivudine	-3.72927	3	J05AR05
Tenofovir disoproxil	-2.41507	1	J05AR06
Efavirenz	-2.15479	1	J05AR06
Emtricitabine	-3.70872	3	J05AR06
Nevirapine	-2.15615	1	J05AR07
Stavudine	-4.12031	3	J05AR07
Lamivudine	-3.72927	3	J05AR07
Tenofovir disoproxil	-2.41507	1	J05AR08
Emtricitabine	-3.70872	3	J05AR08
Rilpivirine	-2.24438	1	J05AR08
Tenofovir disoproxil	-2.41507	1	J05AR09
Emtricitabine	-3.70872	3	J05AR09
Cobicistat	-2.60278	1	J05AR09
Elvitegravir	-3.28269	1	J05AR09
Ritonavir	-2.47073	1	J05AR10
Lopinavir	-2.65674	1	J05AR10
Tenofovir disoproxil	-2.41507	1	J05AR11
Efavirenz	-2.15479	1	J05AR11
Lamivudine	-3.72927	3	J05AR11
Tenofovir disoproxil	-2.41507	1	J05AR12
Lamivudine	-3.72927	3	J05AR12
Lamivudine	-3.72927	3	J05AR13
Abacavir	-3.25777	1	J05AR13
Dolutegravir	-2.90347	1	J05AR13
Darunavir	-2.3056	1	J05AR14
Cobicistat	-2.60278	1	J05AR14
Atazanavir	-2.60295	0	J05AR15
Cobicistat	-2.60278	1	J05AR15
Lamivudine	-3.72927	3	J05AR16
Raltegravir	-2.84638	1	J05AR16
Emtricitabine	-3.70872	3	J05AR17
Tenofovir alafenamide	-2.66566	1	J05AR17
Emtricitabine	-3.70872	3	J05AR18
Cobicistat	-2.60278	1	J05AR18
Elvitegravir	-3.28269	1	J05AR18
Tenofovir alafenamide	-2.66566	1	J05AR18
Emtricitabine	-3.70872	3	J05AR19
Rilpivirine	-2.24438	1	J05AR19
Tenofovir alafenamide	-2.66566	1	J05AR19
Emtricitabine	-3.70872	3	J05AR20
Tenofovir alafenamide	-2.66566	1	J05AR20
Bictegravir	-2.22056	1	J05AR20
Rilpivirine	-2.24438	1	J05AR21
Dolutegravir	-2.90347	1	J05AR21
Emtricitabine	-3.70872	3	J05AR22
Darunavir	-2.3056	1	J05AR22
Cobicistat	-2.60278	1	J05AR22
Tenofovir alafenamide	-2.66566	1	J05AR22
Ritonavir	-2.47073	1	J05AR23
Atazanavir	-2.60295	0	J05AR23
Tenofovir disoproxil	-2.41507	1	J05AR24
Lamivudine	-3.72927	3	J05AR24
Doravirine	-1.84246	1	J05AR24
Lamivudine	-3.72927	3	J05AR25
Dolutegravir	-2.90347	1	J05AR25
Ritonavir	-2.47073	1	J05AR26
Darunavir	-2.3056	1	J05AR26
Tenofovir disoproxil	-2.41507	1	J05AR27
Lamivudine	-3.72927	3	J05AR27
Dolutegravir	-2.90347	1	J05AR27
Maraviroc	-2.54542	1	J05AX09
Maribavir	-2.58053	1	J05AX10
Letermovir	-2.47785	1	J05AX18
Tecovirimat	-2.17364	1	J05AX24
Baloxavir marboxil	-2.0541	1	J05AX25
Favipiravir	-3.73683	3	J05AX27
Fostemsavir	-3.37497	1	J05AX29
Cyclophosphamide	-2.73041	3	L01AA01
Chlorambucil	-2.57671	3	L01AA02
Melphalan	-3.4674	3	L01AA03
Mechlorethamine	-1.9416	3	L01AA05
Ifosfamide	-2.65884	3	L01AA06
Bendamustine	-2.36967	3	L01AA09
Melphalan flufenamide	-2.59941	1	L01AA10
Busulfan	-3.96987	3	L01AB01
Treosulfan	-3.82014	3	L01AB02
Thiotepa	-2.56136	3	L01AC01
Carmustine	-2.78875	3	L01AD01
[truncated: 1,925 more rows]

## Sheet: Supplementary Data
Name	Predicted LogKp	Cluster	ATC First Two Levels
Chlorhexidine	-2.38573	1	A01
Amphotericin B	-3.20921	0	A01
Domiphen	-2.24657	3	A01
Oxyquinoline	-2.0688	3	A01
Miconazole	-1.99326	1	A01
Natamycin	-3.93292	0	A01
Hexetidine	-2.38544	3	A01
Tetracycline	-3.9398	0	A01
Metronidazole	-2.98651	3	A01
Clotrimazole	-1.78023	1	A01
Chlortetracycline	-4.16092	0	A01
Doxycycline	-3.95998	1	A01
Minocycline	-3.64063	1	A01
Triamcinolone	-4.89762	0	A01
Dexamethasone	-4.14029	0	A01
Hydrocortisone	-3.45833	0	A01
Prednisolone	-4.0795	0	A01
Epinephrine	-4.08763	3	A01
Benzydamine	-2.03605	1	A01
Acetylsalicylic acid	-2.03915	3	A01
Amlexanox	-2.35951	1	A01
Magnesium carbonate	-3.04706	3	A02
Calcium carbonate	-3.04706	3	A02
Hydrotalcite	-3.04706	3	A02
Cimetidine	-3.20546	3	A02
Ranitidine	-3.17763	3	A02
Famotidine	-3.59287	3	A02
Nizatidine	-3.20953	3	A02
Misoprostol	-2.93175	3	A02
Omeprazole	-2.8834	1	A02
Pantoprazole	-3.07798	1	A02
Lansoprazole	-2.73587	1	A02
Rabeprazole	-3.0554	1	A02
Esomeprazole	-2.8834	1	A02
Dexlansoprazole	-2.73587	1	A02
Vonoprazan	-1.90361	1	A02
Metronidazole	-2.98651	3	A02
Amoxicillin	-4.02547	1	A02
Tetracycline	-3.9398	0	A02
Clarithromycin	-3.08896	0	A02
Tinidazole	-2.65456	3	A02
Levofloxacin	-2.94907	1	A02
Rifabutin	-2.83623	0	A02
Pirenzepine	-2.8325	1	A02
Rebamipide	-3.11193	1	A02
Oxyphencyclimine	-2.35879	1	A03
Mebeverine	-2.99342	1	A03
Trimebutine	-2.88664	1	A03
Dicyclomine	-2.2547	3	A03
Glycopyrronium	-2.40565	1	A03
Oxyphenonium	-2.46794	1	A03
Propantheline	-2.61375	1	A03
Methantheline	-2.38083	1	A03
Isopropamide	-2.66181	1	A03
Hexocyclium	-2.05257	1	A03
Mepenzolate	-2.15477	1	A03
Diphemanil	-1.94295	1	A03
Papaverine	-2.47963	1	A03
Drotaverine	-2.63217	1	A03
Alosetron	-2.27829	1	A03
Pinaverium	-2.91594	0	A03
Alverine	-1.71084	3	A03
Isometheptene	-1.32537	3	A03
Atropine	-2.4238	3	A03
Hyoscyamine	-2.4238	3	A03
Butylscopolamine	-3.02248	1	A03
Methscopolamine	-3.87152	1	A03
Homatropine methylbromide	-3.44635	1	A03
Clidinium	-2.15205	1	A03
Trospium	-2.42303	1	A03
Metoclopramide	-2.64628	3	A03
Cisapride	-2.63052	1	A03
Domperidone	-1.97178	1	A03
Ondansetron	-2.16017	1	A04
Granisetron	-2.66789	1	A04
Tropisetron	-2.07298	1	A04
Dolasetron	-2.14677	1	A04
Palonosetron	-1.55121	1	A04
Scopolamine	-3.81221	1	A04
Chlorobutanol	-1.85465	3	A04
Dronabinol	-2.3228	1	A04
Nabilone	-2.91444	1	A04
Aprepitant	-2.60057	1	A04
Rolapitant	-2.47279	1	A04
Chenodeoxycholic acid	-3.03293	0	A05
Ursodeoxycholic acid	-3.03293	0	A05
Cholic Acid	-3.05724	0	A05
Obeticholic acid	-2.99848	0	A05
Maralixibat	-2.89806	0	A05
Odevixibat	-2.83889	1	A05
Ornithine	-4.08698	3	A05
Glycyrrhizic acid	-2.90543	0	A05
Bisacodyl	-2.60871	1	A06
Dantron	-1.97369	3	A06
Phenolphthalein	-2.4387	1	A06
Picosulfuric acid	-3.0439	1	A06
Bisoxatin	-2.58367	1	A06
Magnesium carbonate	-3.04706	3	A06
Lactulose	-4.4532	3	A06
Lactitol	-4.34723	3	A06
Mannitol	-4.38222	3	A06
Sorbitol	-4.38222	3	A06
Sodium tartrate	-4.24725	3	A06
Glycerin	-3.80965	3	A06
Sodium lauryl sulfoacetate	-2.97721	3	A06
Methylnaltrexone	-3.52579	0	A06
Alvimopan	-3.4527	1	A06
Naloxegol	-3.69051	0	A06
Naloxone	-2.9596	0	A06
Naldemedine	-2.25024	0	A06
Lubiprostone	-2.92663	3	A06
Linaclotide	-3.41409	2	A06
Prucalopride	-2.2896	1	A06
Tegaserod	-2.44432	3	A06
Plecanatide	-3.70041	2	A06
Tenapanor	-2.65855	2	A06
Nystatin	-3.20921	0	A07
Natamycin	-3.93292	0	A07
Streptomycin	-4.03698	0	A07
Polymyxin B	-3.50989	2	A07
Paromomycin	-4.10866	0	A07
Amphotericin B	-3.20921	0	A07
Kanamycin	-4.11205	1	A07
Vancomycin	-2.73577	2	A07
Colistin	-3.76671	2	A07
Rifaximin	-2.72606	0	A07
Fidaxomicin	-3.03843	0	A07
Rifamycin	-3.13775	0	A07
Phthalylsulfathiazole	-1.84291	1	A07
Miconazole	-1.99326	1	A07
Diphenoxylate	-2.3481	1	A07
Loperamide	-2.51501	1	A07
Difenoxin	-2.72347	1	A07
Eluxadoline	-2.8048	1	A07
Morphine	-2.92304	1	A07
Prednisolone	-4.0795	0	A07
Hydrocortisone	-3.45833	0	A07
Prednisone	-4.22038	0	A07
Betamethasone	-4.14029	0	A07
Tixocortol	-3.27719	0	A07
Budesonide	-2.51134	0	A07
Beclomethasone dipropionate	-2.97674	0	A07
Cromoglicic acid	-2.73591	1	A07
Sulfasalazine	-2.05192	1	A07
Mesalazine	-4.07332	3	A07
Olsalazine	-1.95706	3	A07
Balsalazide	-2.10689	1	A07
Phentermine	-1.37103	3	A08
Fenfluramine	-1.39188	3	A08
Diethylpropion	-1.97566	3	A08
Dexfenfluramine	-1.39188	3	A08
Mazindol	-1.86822	1	A08
Sibutramine	-2.25416	1	A08
Lorcaserin	-1.51418	3	A08
Setmelanotide	-3.42627	2	A08
Ephedrine	-2.50448	3	A08
Naltrexone	-2.86884	0	A08
Bupropion	-2.14316	3	A08
Orlistat	-2.94415	1	A08
Rimonabant	-2.56068	1	A08
Glutamic acid	-3.92372	3	A09
Betaine	-2.74971	3	A09
Citric acid	-3.7593	3	A09
Phenformin	-2.36104	3	A10
Metformin	-3.53501	3	A10
Glyburide	-2.36118	1	A10
Chlorpropamide	-2.30868	3	A10
Tolbutamide	-2.32755	3	A10
Tolazamide	-2.09986	3	A10
Glipizide	-2.06272	1	A10
Gliquidone	-2.5041	1	A10
Gliclazide	-2.26925	1	A10
Glimepiride	-2.61011	1	A10
Acetohexamide	-2.01595	3	A10
Glymidine	-3.06334	3	A10
Rosiglitazone	-1.79824	1	A10
Pioglitazone	-2.30207	1	A10
Sitagliptin	-2.54669	1	A10
Vildagliptin	-3.44676	1	A10
Alogliptin	-2.2059	1	A10
Saxagliptin	-3.74162	0	A10
Linagliptin	-1.99909	1	A10
Repaglinide	-2.93775	1	A10
Dapagliflozin	-2.82928	1	A10
Canagliflozin	-2.87221	1	A10
Acarbose	-4.29513	0	A10
Empagliflozin	-2.76968	1	A10
Ertugliflozin	-2.64269	1	A10
Miglitol	-4.44589	3	A10
Troglitazone	-2.58778	1	A10
Simvastatin	-2.74171	1	A10
Rosuvastatin	-2.52161	1	A10
Semaglutide	-3.4997	2	A10
Sotagliflozin	-3.02185	1	A10
Nateglinide	-2.66368	3	A10
Pramlintide	-3.54425	2	A10
Vitamin A	-1.91963	3	A11
Beta carotene	-2.16444	0	A11
Ergocalciferol	-2.20927	0	A11
Dihydrotachysterol	-2.21848	0	A11
Alfacalcidol	-2.92926	0	A11
Calcitriol	-3.17433	0	A11
Cholecalciferol	-2.20927	0	A11
Calcifediol	-2.91978	0	A11
Thiamine	-3.06415	3	A11
Benfotiamine	-3.48663	1	A11
Ascorbic acid	-3.91024	3	A11
Calcium carbonate	-3.04706	3	A11
Nicotinamide	-3.49608	3	A11
Pyridoxine	-3.8186	3	A11
Riboflavin	-3.80234	1	A11
Biotin	-3.35936	3	A11
Pyridoxal phosphate	-3.36117	3	A11
Inositol	-4.34512	3	A11
Dexpanthenol	-3.73964	3	A11
Pantothenic acid	-3.78216	3	A11
Pantethine	-4.01456	3	A11
Calcium carbonate	-3.04706	3	A12
Potassium citrate	-3.7593	3	A12
Potassium bicarbonate	-3.04706	3	A12
Potassium gluconate	-4.23654	3	A12
Pidolic acid	-4.25779	3	A12
Stanozolol	-2.77799	0	A14
Oxymetholone	-2.89415	0	A14
Prasterone	-2.44676	0	A14
Oxandrolone	-2.31196	0	A14
Levocarnitine	-3.61712	3	A16
Ademetionine	-3.53765	1	A16
L-Glutamine	-3.83507	3	A16
Cysteamine	-3.53098	3	A16
Carglumic acid	-4.13329	3	A16
Betaine	-2.74971	3	A16
Lipoic acid	-2.88005	3	A16
Anethole trithione	-1.8579	3	A16
Phenylbutyric acid	-1.61481	3	A16
Nitisinone	-2.65617	3	A16
Miglustat	-4.56823	3	A16
Sapropterin	-3.77993	3	A16
Glycerol phenylbutyrate	-2.64341	1	A16
Eliglustat	-2.5528	1	A16
Benzoic acid	-1.86896	3	A16
Triethylenetetramine	-3.67005	3	A16
Uridine triacetate	-3.55997	3	A16
Migalastat	-4.40724	3	A16
Triheptanoin	-2.76551	3	A16
Fosdenopterin	-3.81772	1	A16
Lonafarnib	-2.14961	1	A16
Phenylacetic acid	-2.36178	3	A16
Dicoumarol	-2.13847	1	B01
Phenindione	-1.8985	3	B01
Warfarin	-2.25018	1	B01
Phenprocoumon	-2.32543	1	B01
Acenocoumarol	-2.38791	1	B01
Fluindione	-2.23323	3	B01
Clopidogrel	-2.56243	1	B01
Ticlopidine	-1.35514	3	B01
Acetylsalicylic acid	-2.03915	3	B01
Dipyridamole	-2.15873	1	B01
Epoprostenol	-2.68935	3	B01
Iloprost	-2.75687	1	B01
Tirofiban	-2.49498	1	B01
Triflusal	-2.13725	3	B01
Treprostinil	-2.89702	1	B01
Prasugrel	-2.50884	1	B01
Cilostazol	-2.11883	1	B01
Ticagrelor	-2.63796	1	B01
Cangrelor	-3.14417	0	B01
Vorapaxar	-2.57453	1	B01
Selexipag	-2.70558	1	B01
Argatroban	-2.41577	1	B01
Ximelagatran	-2.36852	1	B01
Bivalirudin	-3.53214	2	B01
Dabigatran etexilate	-2.64252	1	B01
Rivaroxaban	-2.76347	1	B01
Apixaban	-2.11631	1	B01
Edoxaban	-3.37764	1	B01
Betrixaban	-2.26499	1	B01
Fondaparinux	-3.90368	2	B01
Aminocaproic acid	-3.92866	3	B02
Tranexamic acid	-3.6963	3	B02
Phylloquinone	-2.73213	1	B02
Menadione	-2.30527	3	B02
Epinephrine	-4.08763	3	B02
Eltrombopag	-2.86158	1	B02
Lusutrombopag	-2.73037	1	B02
Avatrombopag	-2.14494	1	B02
Fostamatinib	-3.1933	1	B02
Folic acid	-3.4581	1	B03
Roxadustat	-3.45406	1	B03
Tromethamine	-3.80004	3	B05
Mannitol	-4.38222	3	B05
Urea	-3.72188	3	B05
Cetylpyridinium	-1.95229	3	B05
Chlorhexidine	-2.38573	1	B05
Nitrofural	-2.93444	3	B05
Sulfamethizole	-2.08454	3	B05
Taurolidine	-3.49616	3	B05
Mandelic acid	-3.52613	3	B05
Noxytiolin	-3.51466	3	B05
Sodium citrate	-3.7593	3	B05
Sodium bicarbonate	-3.04706	3	B05
Sorbitol	-4.38222	3	B05
Glycine	-3.60512	3	B05
Sodium acetate	-2.75748	3	B05
Sodium glycerophosphate	-3.48891	3	B05
Potassium lactate	-3.90504	3	B05
Potassium acetate	-2.75748	3	B05
Lysine	-4.0395	3	B05
Icatibant	-3.47536	2	B06
Berotralstat	-2.69177	1	B06
Voxelotor	-2.56237	1	B06
Acetyldigitoxin	-2.55392	0	C01
Digitoxin	-2.54959	0	C01
Digoxin	-2.48818	0	C01
Deslanoside	-3.79018	0	C01
Ouabain	-3.9293	0	C01
Quinidine	-2.20633	1	C01
Procainamide	-3.02073	3	C01
Disopyramide	-2.62061	1	C01
Ajmaline	-2.46766	0	C01
Lidocaine	-2.47047	3	C01
Mexiletine	-1.78188	3	C01
Tocainide	-2.89205	3	C01
Propafenone	-2.74205	1	C01
Flecainide	-2.49743	1	C01
Encainide	-2.27477	1	C01
Amiodarone	-3.03179	1	C01
Bretylium	-1.5784	3	C01
Dofetilide	-2.28991	1	C01
Ibutilide	-2.67962	3	C01
Dronedarone	-2.99153	1	C01
Moricizine	-1.86181	1	C01
Vernakalant	-3.05656	1	C01
Etilefrine	-2.95294	3	C01
Isoprenaline	-3.79335	3	C01
Norepinephrine	-4.49742	3	C01
Dopamine	-3.41253	3	C01
Phenylephrine	-3.29941	3	C01
Dobutamine	-2.61654	3	C01
Metaraminol	-3.91346	3	C01
Methoxamine	-3.60788	3	C01
Mephentermine	-1.32865	3	C01
Dopexamine	-2.8703	1	C01
Midodrine	-4.19292	3	C01
Fenoldopam	-3.11318	1	C01
Arbutamine	-2.62146	3	C01
Epinephrine	-4.08763	3	C01
Ephedrine	-2.50448	3	C01
Droxidopa	-4.34434	3	C01
Amrinone	-3.02329	3	C01
Milrinone	-3.5689	3	C01
Enoximone	-2.20938	3	C01
Xamoterol	-3.4443	3	C01
Levosimendan	-2.51963	3	C01
Nitroglycerin	-2.98636	3	C01
Pentaerythritol tetranitrate	-2.13915	3	C01
Isosorbide dinitrate	-3.82126	3	C01
Erythrityl tetranitrate	-2.89182	3	C01
Isosorbide mononitrate	-3.86435	3	C01
Flosequinan	-3.31535	3	C01
Prenylamine	-1.86916	1	C01
Benziodarone	-3.1945	1	C01
Carbocromen	-2.83381	1	C01
Hexobendine	-2.58243	1	C01
Molsidomine	-3.12505	3	C01
Nicorandil	-2.68178	3	C01
Vericiguat	-1.84243	1	C01
Alprostadil	-3.01193	3	C01
Camphor	-1.51473	3	C01
Indomethacin	-2.63614	1	C01
Ubidecarenone	-3.002	0	C01
Adenosine	-3.31763	3	C01
Trimetazidine	-2.87361	3	C01
Ibuprofen	-2.32844	3	C01
Ivabradine	-2.50047	1	C01
Ranolazine	-2.38117	1	C01
Regadenoson	-3.48012	1	C01
Rescinnamine	-2.56276	0	C02
Reserpine	-2.76287	0	C02
Deserpidine	-2.54372	1	C02
Methyldopa	-3.54859	3	C02
Clonidine	-1.44626	3	C02
Guanfacine	-1.78794	3	C02
Moxonidine	-3.31299	3	C02
Rilmenidine	-2.00108	3	C02
Trimethaphan	-1.76558	1	C02
Mecamylamine	-1.66918	3	C02
Prazosin	-2.16777	1	C02
Indoramin	-1.85221	1	C02
Doxazosin	-2.22763	1	C02
Bethanidine	-1.38542	3	C02
Guanethidine	-3.06647	3	C02
Guanoxan	-3.35905	3	C02
Debrisoquine	-1.81686	3	C02
Diazoxide	-1.71542	3	C02
Dihydralazine	-3.20136	3	C02
Hydralazine	-3.38177	3	C02
Minoxidil	-2.26345	3	C02
Pinacidil	-2.28933	3	C02
Metyrosine	-3.42242	3	C02
Pargyline	-1.19001	3	C02
Bosentan	-2.64324	1	C02
Ambrisentan	-2.28561	1	C02
Sitaxentan	-2.38098	1	C02
Macitentan	-2.21393	1	C02
Riociguat	-1.89231	1	C02
Tadalafil	-2.21794	1	C02
Bendroflumethiazide	-1.765	1	C03
Hydroflumethiazide	-3.11449	3	C03
Hydrochlorothiazide	-3.20531	3	C03
Chlorothiazide	-3.24296	3	C03
Polythiazide	-1.70929	1	C03
Trichlormethiazide	-3.05224	3	C03
Cyclopenthiazide	-2.1717	1	C03
Cyclothiazide	-2.18388	1	C03
Quinethazone	-3.35726	3	C03
Chlorthalidone	-2.65133	1	C03
Metolazone	-2.01952	1	C03
Meticrane	-3.66106	3	C03
Indapamide	-2.5661	1	C03
Furosemide	-3.23277	3	C03
Bumetanide	-2.21842	1	C03
Piretanide	-1.89772	1	C03
Torasemide	-2.25262	1	C03
Etacrynic acid	-3.61097	3	C03
Muzolimine	-2.8687	3	C03
Spironolactone	-2.43269	0	C03
Canrenoic acid	-2.67063	0	C03
Eplerenone	-2.72187	0	C03
Finerenone	-2.15834	1	C03
Amiloride	-3.47393	3	C03
Triamterene	-3.16599	1	C03
Tolvaptan	-2.45748	1	C03
Conivaptan	-2.36907	1	C03
Isoxsuprine	-3.08543	3	C04
Nylidrin	-2.69058	3	C04
Phentolamine	-1.74761	1	C04
Tolazoline	-2.45919	3	C04
Niacin	-3.53029	3	C04
Inositol nicotinate	-2.1858	1	C04
Xanthinol	-3.58346	3	C04
Pentoxifylline	-3.61388	3	C04
Nicergoline	-2.28762	1	C04
Dihydroergocristine	-2.41272	0	C04
Cyclandelate	-2.89007	3	C04
Phenoxybenzamine	-1.84126	3	C04
Moxisylyte	-2.51006	3	C04
Hydrocortisone	-3.45833	0	C05
Prednisolone	-4.0795	0	C05
Betamethasone	-4.14029	0	C05
Fluorometholone	-3.20349	0	C05
Fluocortolone	-2.95997	0	C05
Dexamethasone	-4.14029	0	C05
Fluocinolone acetonide	-4.03978	0	C05
Fluocinonide	-2.75489	0	C05
Triamcinolone	-4.89762	0	C05
Lidocaine	-2.47047	3	C05
Tetracaine	-1.67552	3	C05
Benzocaine	-2.00682	3	C05
Cinchocaine	-2.4291	1	C05
Procaine	-2.17565	3	C05
Oxetacaine	-2.63073	1	C05
Pramocaine	-2.3332	3	C05
Nitroglycerin	-2.98636	3	C05
Isosorbide dinitrate	-3.82126	3	C05
Diltiazem	-2.45732	1	C05
Pentosan polysulfate	-4.52351	1	C05
Polidocanol	-2.87067	3	C05
Sodium tetradecyl sulfate	-3.03789	3	C05
Phenol	-2.3846	3	C05
Rutin	-3.92658	1	C05
Diosmin	-4.10311	1	C05
Naftazone	-3.01971	3	C05
Oxprenolol	-3.28505	3	C07
Pindolol	-3.29649	3	C07
Propranolol	-2.73627	3	C07
Timolol	-3.51136	3	C07
Sotalol	-3.98268	3	C07
Nadolol	-4.12453	3	C07
Carteolol	-3.72543	3	C07
Penbutolol	-2.82132	3	C07
Practolol	-3.84437	3	C07
Metoprolol	-3.40088	3	C07
Atenolol	-3.95596	3	C07
Acebutolol	-3.04696	3	C07
Betaxolol	-3.21027	3	C07
Bisoprolol	-3.32598	3	C07
Celiprolol	-2.71592	3	C07
Esmolol	-3.15536	3	C07
Nebivolol	-2.70512	1	C07
Labetalol	-2.66574	3	C07
Carvedilol	-2.54878	1	C07
Metipranolol	-3.00117	3	C07
Felodipine	-2.67772	1	C07
Nifedipine	-2.12755	1	C07
Amlodipine	-2.25599	1	C07
Acetylsalicylic acid	-2.03915	3	C07
Ivabradine	-2.50047	1	C07
Amlodipine	-2.25599	1	C08
Felodipine	-2.67772	1	C08
Isradipine	-2.30452	1	C08
Nicardipine	-2.28399	1	C08
Nifedipine	-2.12755	1	C08
Nimodipine	-2.44556	1	C08
Nisoldipine	-2.3884	1	C08
Nitrendipine	-2.19717	1	C08
Lacidipine	-2.94859	1	C08
Nilvadipine	-2.27788	1	C08
Manidipine	-2.44554	1	C08
Lercanidipine	-2.63336	1	C08
Clevidipine	-2.96184	1	C08
Levamlodipine	-2.25599	1	C08
Celecoxib	-2.45309	1	C08
Verapamil	-3.09712	1	C08
Diltiazem	-2.45732	1	C08
Bepridil	-2.26534	1	C08
Lidoflazine	-2.40106	1	C08
Perhexiline	-1.78278	3	C08
Captopril	-3.89785	3	C09
Enalapril	-2.64034	1	C09
Lisinopril	-3.3766	1	C09
Perindopril	-2.74148	3	C09
Ramipril	-2.5527	1	C09
Quinapril	-2.41807	1	C09
Benazepril	-2.69429	1	C09
Cilazapril	-2.21275	1	C09
Fosinopril	-2.92839	1	C09
Trandolapril	-2.5306	1	C09
Spirapril	-2.57695	1	C09
Moexipril	-2.62797	1	C09
Zofenopril	-2.90303	1	C09
Lercanidipine	-2.63336	1	C09
Amlodipine	-2.25599	1	C09
Felodipine	-2.67772	1	C09
Nitrendipine	-2.19717	1	C09
Verapamil	-3.09712	1	C09
Manidipine	-2.44554	1	C09
Indapamide	-2.5661	1	C09
Bisoprolol	-3.32598	3	C09
Hydrochlorothiazide	-3.20531	3	C09
Losartan	-2.40996	1	C09
Eprosartan	-1.89481	1	C09
Valsartan	-2.57533	1	C09
Irbesartan	-2.40397	1	C09
Telmisartan	-2.30858	1	C09
Olmesartan	-2.49505	1	C09
Azilsartan medoxomil	-2.318	1	C09
Aliskiren	-2.80565	1	C09
Sacubitril	-2.56982	1	C09
Nebivolol	-2.70512	1	C09
Simvastatin	-2.74171	1	C10
Lovastatin	-2.74171	1	C10
Pravastatin	-2.48864	1	C10
Fluvastatin	-3.1449	1	C10
Atorvastatin	-2.69599	1	C10
Cerivastatin	-3.25134	1	C10
Rosuvastatin	-2.52161	1	C10
Pitavastatin	-2.88209	1	C10
Clofibrate	-2.47378	3	C10
Bezafibrate	-3.03799	1	C10
Gemfibrozil	-2.82024	3	C10
Fenofibrate	-3.15296	1	C10
Ciprofibrate	-3.06349	3	C10
Fenofibric acid	-3.21531	3	C10
Niacin	-3.53029	3	C10
Acipimox	-3.37298	3	C10
Dextrothyroxine	-3.12565	1	C10
Probucol	-3.0688	0	C10
Ezetimibe	-2.76604	1	C10
Lomitapide	-2.21248	1	C10
Bempedoic acid	-3.26496	3	C10
Acetylsalicylic acid	-2.03915	3	C10
Amlodipine	-2.25599	1	C10
Ramipril	-2.5527	1	C10
Lisinopril	-3.3766	1	C10
Valsartan	-2.57533	1	C10
Perindopril	-2.74148	3	C10
Indapamide	-2.5661	1	C10
Nystatin	-3.20921	0	D01
Natamycin	-3.93292	0	D01
Griseofulvin	-2.99246	1	D01
Clotrimazole	-1.78023	1	D01
Miconazole	-1.99326	1	D01
Econazole	-2.00415	1	D01
Isoconazole	-2.13436	1	D01
Thiabendazole	-2.16688	3	D01
Tioconazole	-2.30421	1	D01
Ketoconazole	-2.39459	1	D01
Sulconazole	-1.89692	1	D01
Bifonazole	-1.81153	1	D01
Oxiconazole	-1.7272	1	D01
Sertaconazole	-2.49742	1	D01
Fluconazole	-3.35292	1	D01
Luliconazole	-2.39249	1	D01
Efinaconazole	-2.50281	1	D01
Gentian violet cation	-2.02673	1	D01
Undecylenic acid	-2.60939	3	D01
Chlorphenesin	-2.32615	3	D01
Ethyl hydroxybenzoate	-1.40182	3	D01
Haloprogin	-1.80964	3	D01
Salicylic acid	-2.20697	3	D01
Ciclopirox	-1.62482	3	D01
Terbinafine	-1.99861	1	D01
Amorolfine	-2.83341	1	D01
Dimazole	-2.06032	3	D01
Tolnaftate	-1.83251	1	D01
Flucytosine	-4.16031	3	D01
Naftifine	-1.7871	1	D01
Butenafine	-2.02536	1	D01
Urea	-3.72188	3	D02
Aminobenzoic acid	-3.46646	3	D02
Octinoxate	-2.48532	3	D02
Beta carotene	-2.16444	0	D02
Afamelanotide	-3.41106	2	D02
Dexpanthenol	-3.73964	3	D03
Pantothenic acid	-3.78216	3	D03
Hyaluronic acid	-3.9031	0	D03
Trolamine	-3.80989	3	D03
Thonzylamine	-1.7024	3	D04
Mepyramine	-1.62711	3	D04
Thenalidine	-1.76976	1	D04
Tripelennamine	-1.4873	3	D04
Promethazine	-2.38276	1	D04
Dimetindene	-2.32407	1	D04
Clemastine	-2.61566	1	D04
Pheniramine	-1.74971	3	D04
Diphenhydramine	-1.91871	3	D04
Lidocaine	-2.47047	3	D04
Cinchocaine	-2.4291	1	D04
Oxybuprocaine	-2.58452	3	D04
Benzocaine	-2.00682	3	D04
Tetracaine	-1.67552	3	D04
Pramocaine	-2.3332	3	D04
Doxepin	-1.8627	1	D04
Anthralin	-2.43716	3	D05
Trioxsalen	-1.33467	1	D05
Methoxsalen	-2.03308	3	D05
Calcipotriol	-3.09744	0	D05
Calcitriol	-3.17433	0	D05
Tazarotene	-2.92677	1	D05
Ulobetasol	-3.16536	0	D05
Acitretin	-2.70929	3	D05
Demeclocycline	-3.86691	1	D06
Chlortetracycline	-4.16092	0	D06
Oxytetracycline	-3.94927	0	D06
Tetracycline	-3.9398	0	D06
Fusidic acid	-2.64107	0	D06
Chloramphenicol	-3.46272	3	D06
Bacitracin	-2.96245	2	D06
Mupirocin	-2.69366	1	D06
Rifaximin	-2.72606	0	D06
Amikacin	-4.06678	1	D06
Retapamulin	-2.98396	0	D06
Ozenoxacin	-2.30704	1	D06
Rifamycin	-3.13775	0	D06
Sulfathiazole	-3.01057	3	D06
Mafenide	-3.90756	3	D06
Sulfamethizole	-2.08454	3	D06
Sulfanilamide	-3.51349	3	D06
Sulfamerazine	-2.63935	3	D06
Idoxuridine	-3.76795	3	D06
Tromantadine	-2.35751	3	D06
Acyclovir	-3.47536	3	D06
Podofilox	-2.46423	1	D06
Penciclovir	-3.53205	3	D06
Edoxudine	-3.98541	3	D06
Imiquimod	-2.74256	1	D06
Docosanol	-1.91419	3	D06
Metronidazole	-2.98651	3	D06
Ingenol mebutate	-2.69184	0	D06
Tirbanibulin	-2.65628	1	D06
Methylprednisolone	-3.18933	0	D07
Hydrocortisone	-3.45833	0	D07
Prednisolone	-4.0795	0	D07
Clobetasone	-3.30988	0	D07
Hydrocortisone butyrate	-2.41206	0	D07
Flumethasone	-4.03486	0	D07
Fluorometholone	-3.20349	0	D07
Desonide	-3.04324	0	D07
Triamcinolone	-4.89762	0	D07
Alclometasone	-4.05156	0	D07
Hydrocortisone probutate	-2.49851	0	D07
Dexamethasone	-4.14029	0	D07
Clocortolone	-3.1295	0	D07
Betamethasone	-4.14029	0	D07
Desoximetasone	-3.20932	0	D07
Fluocinolone acetonide	-4.03978	0	D07
Fluocortolone	-2.95997	0	D07
Difluocortolone	-3.10204	0	D07
Flurandrenolide	-3.93735	0	D07
Fluocinonide	-2.75489	0	D07
Budesonide	-2.51134	0	D07
Diflorasone	-4.03486	0	D07
Amcinonide	-2.67663	0	D07
Mometasone furoate	-2.73779	0	D07
Methylprednisolone aceponate	-2.76499	0	D07
Beclomethasone dipropionate	-2.97674	0	D07
Fluticasone	-3.01479	0	D07
Prednicarbate	-2.27815	0	D07
Difluprednate	-2.73712	0	D07
Ulobetasol	-3.16536	0	D07
Clobetasol	-3.19625	0	D07
Halcinonide	-2.87269	0	D07
Chlorhexidine	-2.38573	1	D08
Hexamidine	-2.58513	3	D08
Hexachlorophene	-2.65822	1	D08
Phenol	-2.3846	3	D08
Triclosan	-1.9826	3	D08
Chloroxylenol	-1.17916	3	D08
Nitrofural	-2.93444	3	D08
Dequalinium	-2.76638	1	D08
Chlorquinaldol	-2.15289	3	D08
Oxyquinoline	-2.0688	3	D08
Clioquinol	-1.88522	3	D08
Cetrimonium	-2.10621	3	D08
Cetylpyridinium	-1.95229	3	D08
Didecyldimethylammonium	-2.17046	3	D08
Benzethonium	-2.42807	1	D08
Propyl alcohol	-2.90225	3	D08
Isopropyl alcohol	-2.94429	3	D08
Ethanol	-3.0811	3	D08
Framycetin	-4.10866	0	D09
Fusidic acid	-2.64107	0	D09
Nitrofural	-2.93444	3	D09
Triclosan	-1.9826	3	D09
Cetylpyridinium	-1.95229	3	D09
Clioquinol	-1.88522	3	D09
Chlorhexidine	-2.38573	1	D09
Iodoform	-1.32336	3	D09
Fluorometholone	-3.20349	0	D10
Methylprednisolone	-3.18933	0	D10
Dexamethasone	-4.14029	0	D10
Bithionol	-2.92843	1	D10
Tretinoin	-2.37455	3	D10
Vitamin A	-1.91963	3	D10
Adapalene	-2.59093	1	D10
Isotretinoin	-2.37455	3	D10
Trifarotene	-3.05527	1	D10
Benzoyl peroxide	-2.04035	3	D10
Clindamycin	-2.8246	1	D10
Erythromycin	-3.74723	0	D10
Chloramphenicol	-3.46272	3	D10
Sulfacetamide	-3.32079	3	D10
Minocycline	-3.64063	1	D10
Resorcinol	-2.8075	3	D10
Azelaic acid	-2.55593	3	D10
Dapsone	-2.73264	3	D10
Clascoterone	-2.54801	0	D10
Glycopyrronium	-2.40565	1	D11
Cetrimonium	-2.10621	3	D11
Tacrolimus	-3.33733	0	D11
Pimecrolimus	-3.39764	0	D11
Cromoglicic acid	-2.73591	1	D11
Alitretinoin	-2.37455	3	D11
Abrocitinib	-2.4009	1	D11
Minoxidil	-2.26345	3	D11
Gamolenic acid	-2.55535	3	D11
Mequinol	-2.14657	3	D11
Finasteride	-2.43036	0	D11
Hydroquinone	-3.12049	3	D11
Pyrithione	-2.24548	3	D11
Monobenzone	-1.24334	3	D11
Eflornithine	-3.89495	3	D11
Diclofenac	-2.54302	3	D11
Brimonidine	-2.89826	3	D11
Aminobenzoic acid	-3.46646	3	D11
Deoxycholic acid	-3.03976	0	D11
Caffeine	-3.43276	3	D11
Oxymetazoline	-2.81629	3	D11
Nystatin	-3.20921	0	G01
Natamycin	-3.93292	0	G01
Amphotericin B	-3.20921	0	G01
Candicidin	-3.04436	0	G01
Chloramphenicol	-3.46272	3	G01
Oxytetracycline	-3.94927	0	G01
Clindamycin	-2.8246	1	G01
Diiodohydroxyquinoline	-2.05302	3	G01
Clioquinol	-1.88522	3	G01
Chlorquinaldol	-2.15289	3	G01
Dequalinium	-2.76638	1	G01
Oxyquinoline	-2.0688	3	G01
Lactic acid	-3.90504	3	G01
Acetic acid	-2.75748	3	G01
Ascorbic acid	-3.91024	3	G01
Sildenafil	-2.31164	1	G01
Torasemide	-2.25262	1	G01
Sulfanilamide	-3.51349	3	G01
Sulfisoxazole	-2.34699	3	G01
Chlorthalidone	-2.65133	1	G01
Sulfadiazine	-2.86028	3	G01
Bendroflumethiazide	-1.765	1	G01
Celecoxib	-2.45309	1	G01
Metolazone	-2.01952	1	G01
Bosentan	-2.64324	1	G01
Benzthiazide	-1.76767	1	G01
Sulfamethizole	-2.08454	3	G01
Cyclothiazide	-2.18388	1	G01
Sulfacetamide	-3.32079	3	G01
Sulfametopyrazine	-3.07915	3	G01
Sumatriptan	-3.11713	3	G01
Furosemide	-3.23277	3	G01
Methazolamide	-3.49055	3	G01
Tamsulosin	-2.90474	1	G01
Hydroflumethiazide	-3.11449	3	G01
Sulfasalazine	-2.05192	1	G01
Indapamide	-2.5661	1	G01
Acetazolamide	-3.28279	3	G01
Dorzolamide	-3.89275	3	G01
Chlorothiazide	-3.24296	3	G01
Bumetanide	-2.21842	1	G01
Sulfapyridine	-2.02266	3	G01
Zonisamide	-2.97914	3	G01
Hydrochlorothiazide	-3.20531	3	G01
Sulfamethoxazole	-2.54467	3	G01
Trichlormethiazide	-3.05224	3	G01
Probenecid	-2.16141	3	G01
Rosuvastatin	-2.52161	1	G01
Diazoxide	-1.71542	3	G01
Diclofenamide	-3.39859	3	G01
Brinzolamide	-3.27545	1	G01
Darunavir	-2.3056	1	G01
Sulfacytine	-3.14292	3	G01
Sulfadoxine	-3.23434	3	G01
Polythiazide	-1.70929	1	G01
Quinethazone	-3.35726	3	G01
Glymidine	-3.06334	3	G01
Sulfamerazine	-2.63935	3	G01
Sulfamethazine	-3.0235	3	G01
Piretanide	-1.89772	1	G01
Sulfathiazole	-3.01057	3	G01
Sulfadimethoxine	-2.05644	3	G01
Simeprevir	-2.47903	0	G01
Sulfaphenazole	-2.01226	1	G01
Mafenide	-3.90756	3	G01
Sulfameter	-2.97543	3	G01
Vemurafenib	-2.09678	1	G01
Phthalylsulfathiazole	-1.84291	1	G01
Meticrane	-3.66106	3	G01
Cyclopenthiazide	-2.1717	1	G01
Acetyl sulfisoxazole	-2.93202	1	G01
Omidenepag isopropyl	-2.13303	1	G01
Mitapivat	-1.99373	1	G01
Metronidazole	-2.98651	3	G01
Clotrimazole	-1.78023	1	G01
Miconazole	-1.99326	1	G01
Econazole	-2.00415	1	G01
Isoconazole	-2.13436	1	G01
Tioconazole	-2.30421	1	G01
Ketoconazole	-2.39459	1	G01
Butoconazole	-1.97324	1	G01
Oxiconazole	-1.7272	1	G01
Sertaconazole	-2.49742	1	G01
Tinidazole	-2.65456	3	G01
Terconazole	-2.8541	1	G01
Gentian violet cation	-2.02673	1	G01
Ciclopirox	-1.62482	3	G01
Hexetidine	-2.38544	3	G01
Methylergometrine	-2.83739	1	G02
Ergometrine	-3.30569	1	G02
Dinoprost	-2.99534	3	G02
Dinoprostone	-2.98868	3	G02
Gemeprost	-3.13752	3	G02
Carboprost tromethamine	-3.01286	3	G02
Misoprostol	-2.93175	3	G02
Estradiol	-2.56084	1	G02
Ritodrine	-2.79327	3	G02
Nylidrin	-2.69058	3	G02
Fenoterol	-2.9386	3	G02
Bromocriptine	-2.49201	0	G02
Lisuride	-2.10692	1	G02
Cabergoline	-2.39491	1	G02
Quinagolide	-2.36777	1	G02
Metergoline	-2.1999	1	G02
Ibuprofen	-2.32844	3	G02
Naproxen	-2.36424	3	G02
Benzydamine	-2.03605	1	G02
Atosiban	-3.3825	2	G02
Flibanserin	-1.71445	1	G02
Ethinylestradiol	-2.82283	0	G03
Lynestrenol	-2.14898	0	G03
Megestrol acetate	-2.91114	0	G03
Norethisterone	-2.37585	0	G03
Norgestrel	-2.44573	0	G03
Levonorgestrel	-2.44573	0	G03
Medroxyprogesterone acetate	-2.83955	0	G03
Desogestrel	-2.20917	0	G03
Norgestimate	-2.80171	0	G03
Drospirenone	-2.45618	0	G03
Norelgestromin	-2.29628	0	G03
Estradiol	-2.56084	1	G03
Nomegestrol	-3.2547	0	G03
Dienogest	-2.62257	0	G03
Estetrol	-3.34376	1	G03
Etonogestrel	-2.58605	0	G03
Ulipristal	-2.84664	0	G03
Fluoxymesterone	-3.23587	0	G03
Methyltestosterone	-2.27961	0	G03
Testosterone	-2.24982	0	G03
Estriol	-3.77916	1	G03
Estrone	-2.43286	1	G03
Dienestrol	-2.3075	3	G03
Diethylstilbestrol	-2.34551	3	G03
Bazedoxifene	-2.68224	1	G03
Tibolone	-2.61056	0	G03
Progesterone	-2.03264	0	G03
Dydrogesterone	-2.17745	0	G03
Medrogestone	-2.81806	0	G03
Prasterone	-2.44676	0	G03
Norethynodrel	-2.58676	0	G03
Clomifene	-1.93831	1	G03
Cyproterone acetate	-2.82269	0	G03
Danazol	-2.22484	0	G03
Gestrinone	-2.4182	0	G03
Mifepristone	-2.65549	0	G03
Raloxifene	-2.71448	1	G03
Lasofoxifene	-2.44946	1	G03
Ospemifene	-1.93199	1	G03
Flavoxate	-2.97299	1	G04
Oxybutynin	-2.56694	1	G04
Propiverine	-2.57133	1	G04
Tolterodine	-2.69726	1	G04
Solifenacin	-1.79633	1	G04
Trospium	-2.42303	1	G04
Darifenacin	-2.49893	1	G04
Fesoterodine	-2.95928	1	G04
Mirabegron	-2.28127	1	G04
Alprostadil	-3.01193	3	G04
Papaverine	-2.47963	1	G04
Sildenafil	-2.31164	1	G04
Yohimbine	-2.21044	1	G04
Moxisylyte	-2.51006	3	G04
Apomorphine	-2.65382	1	G04
Tadalafil	-2.21794	1	G04
Vardenafil	-2.34021	1	G04
Avanafil	-1.99889	1	G04
Udenafil	-2.46127	1	G04
Acetohydroxamic acid	-2.60859	3	G04
Phenazopyridine	-2.03025	3	G04
Phenyl salicylate	-1.34097	3	G04
Dimethyl sulfoxide	-2.73354	3	G04
Pentosan polysulfate	-4.52351	1	G04
Tiopronin	-4.16486	3	G04
Alfuzosin	-2.12034	1	G04
Tamsulosin	-2.90474	1	G04
Terazosin	-3.1307	1	G04
Silodosin	-2.78755	1	G04
Finasteride	-2.43036	0	G04
Dutasteride	-2.7763	0	G04
Tetracosactide	-3.50915	2	H01
Desmopressin	-3.43946	2	H01
Lypressin	-3.46527	2	H01
Carbetocin	-3.3825	2	H01
Gonadorelin	-3.44034	2	H01
Nafarelin	-3.37768	2	H01
Somatostatin	-2.88609	2	H01
Lanreotide	-2.87607	2	H01
Pasireotide	-2.32755	2	H01
Ganirelix	-2.58887	2	H01
Cetrorelix	-2.80929	2	H01
Elagolix	-2.28084	1	H01
Linzagolix	-2.26684	1	H01
Norethisterone	-2.37585	0	H01
Estradiol	-2.56084	1	H01
Relugolix	-2.52863	1	H01
Fludrocortisone	-3.87054	0	H02
Betamethasone	-4.14029	0	H02
Dexamethasone	-4.14029	0	H02
Fluocortolone	-2.95997	0	H02
Methylprednisolone	-3.18933	0	H02
Prednisolone	-4.0795	0	H02
Prednisone	-4.22038	0	H02
Triamcinolone	-4.89762	0	H02
Hydrocortisone	-3.45833	0	H02
Rimexolone	-2.92375	0	H02
Deflazacort	-2.61184	0	H02
Meprednisone	-4.08599	0	H02
Trilostane	-2.87531	0	H02
Osilodrostat	-1.27895	3	H02
Ketoconazole	-2.39459	1	H02
Levothyroxine	-3.12565	1	H03
Liothyronine	-2.81194	1	H03
Propylthiouracil	-3.00262	3	H03
Carbimazole	-2.9542	3	H03
Methimazole	-2.92268	3	H03
Cinacalcet	-1.95221	1	H05
Paricalcitol	-3.16904	0	H05
Doxercalciferol	-2.92926	0	H05
Etelcalcetide	-3.73571	2	H05
Calcifediol	-2.91978	0	H05
Demeclocycline	-3.86691	1	J01
Doxycycline	-3.95998	1	J01
Chlortetracycline	-4.16092	0	J01
Lymecycline	-3.58079	0	J01
Metacycline	-3.93454	1	J01
Oxytetracycline	-3.94927	0	J01
Tetracycline	-3.9398	0	J01
Minocycline	-3.64063	1	J01
Rolitetracycline	-3.30664	0	J01
Tigecycline	-3.3211	0	J01
Eravacycline	-3.41595	0	J01
Sarecycline	-3.77998	1	J01
Omadacycline	-2.70266	0	J01
Chloramphenicol	-3.46272	3	J01
Ampicillin	-3.84865	1	J01
Pivampicillin	-2.13242	0	J01
Carbenicillin	-2.82476	1	J01
Amoxicillin	-4.02547	1	J01
Carindacillin	-2.23653	0	J01
Bacampicillin	-2.11303	1	J01
Pivmecillinam	-2.12497	0	J01
Azlocillin	-3.79751	1	J01
Mezlocillin	-3.71143	0	J01
Piperacillin	-3.8801	0	J01
Ticarcillin	-3.61205	1	J01
Temocillin	-3.52063	0	J01
Hetacillin	-2.99436	0	J01
Benzylpenicillin	-2.87865	1	J01
Phenoxymethylpenicillin	-3.30674	1	J01
Pheneticillin	-2.71134	1	J01
Dicloxacillin	-2.39735	1	J01
Cloxacillin	-2.40287	1	J01
Meticillin	-2.7135	1	J01
Oxacillin	-2.34474	1	J01
Flucloxacillin	-2.38974	1	J01
Nafcillin	-2.69091	1	J01
Sulbactam	-4.33745	3	J01
Tazobactam	-3.78937	1	J01
Sultamicillin	-3.83703	0	J01
Cyclacillin	-3.9358	1	J01
Cephalexin	-3.89127	1	J01
Cefalotin	-3.59552	1	J01
Cefazolin	-3.60635	1	J01
Cefadroxil	-4.0227	1	J01
Cefapirin	-3.35984	1	J01
Cefradine	-4.15425	1	J01
Cefoxitin	-3.62804	1	J01
Cefuroxime	-3.73533	1	J01
Cefamandole	-3.55296	1	J01
Cefaclor	-3.69273	1	J01
Cefotetan	-3.7414	0	J01
Cefonicid	-3.74825	1	J01
Cefotiam	-3.84492	1	J01
Loracarbef	-3.69273	1	J01
Cefmetazole	-3.75104	1	J01
Cefprozil	-3.44773	1	J01
Ceforanide	-3.7934	1	J01
Cefotaxime	-3.48016	1	J01
Ceftazidime	-3.39257	1	J01
Ceftriaxone	-3.75168	1	J01
Cefmenoxime	-3.8475	1	J01
Latamoxef	-3.85634	1	J01
Ceftizoxime	-3.65783	1	J01
Cefixime	-3.6601	1	J01
Cefpiramide	-3.29384	1	J01
Cefoperazone	-3.85614	1	J01
Cefpodoxime	-3.63516	1	J01
Ceftibuten	-3.75009	1	J01
Cefdinir	-3.85775	1	J01
Cefditoren	-3.75145	1	J01
Cefepime	-3.53379	1	J01
Cefpirome	-2.869	1	J01
Aztreonam	-3.18328	1	J01
Meropenem	-3.72639	1	J01
Ertapenem	-3.59616	1	J01
Doripenem	-3.77339	1	J01
Cilastatin	-4.01475	3	J01
Imipenem	-3.87504	3	J01
Relebactam	-3.72387	3	J01
Ceftobiprole medocaril	-3.37536	1	J01
Ceftaroline fosamil	-3.37638	1	J01
Cefiderocol	-3.49804	0	J01
Trimethoprim	-3.32372	3	J01
Sulfamethizole	-2.08454	3	J01
Sulfamethazine	-3.0235	3	J01
Sulfapyridine	-2.02266	3	J01
Sulfisoxazole	-2.34699	3	J01
Sulfanilamide	-3.51349	3	J01
Sulfathiazole	-3.01057	3	J01
Sulfamethoxazole	-2.54467	3	J01
Sulfadiazine	-2.86028	3	J01
Sulfadimethoxine	-2.05644	3	J01
Sulfametopyrazine	-3.07915	3	J01
Sulfameter	-2.97543	3	J01
Sulfamerazine	-2.63935	3	J01
Sulfaphenazole	-2.01226	1	J01
Erythromycin	-3.74723	0	J01
Spiramycin	-2.77176	0	J01
Roxithromycin	-2.98059	0	J01
Troleandomycin	-2.96576	0	J01
Clarithromycin	-3.08896	0	J01
Azithromycin	-2.89996	0	J01
Telithromycin	-2.54739	0	J01
Clindamycin	-2.8246	1	J01
Lincomycin	-3.98477	3	J01
Streptomycin	-4.03698	0	J01
Tobramycin	-4.11205	1	J01
Kanamycin	-4.11205	1	J01
Amikacin	-4.06678	1	J01
Netilmicin	-3.95608	1	J01
Dibekacin	-4.11205	1	J01
Ribostamycin	-4.11205	1	J01
Plazomicin	-3.97035	0	J01
Ofloxacin	-2.94907	1	J01
Ciprofloxacin	-2.38726	1	J01
Pefloxacin	-2.62982	1	J01
Enoxacin	-2.55858	1	J01
Norfloxacin	-2.62586	1	J01
Lomefloxacin	-2.77216	1	J01
Sparfloxacin	-2.73373	1	J01
Grepafloxacin	-2.70527	1	J01
Levofloxacin	-2.94907	1	J01
Trovafloxacin	-2.0481	1	J01
Moxifloxacin	-2.79336	1	J01
Gemifloxacin	-2.73342	1	J01
Gatifloxacin	-2.81542	1	J01
Delafloxacin	-2.56501	1	J01
Rosoxacin	-2.3377	1	J01
Nalidixic acid	-2.30349	3	J01
Cinoxacin	-2.51081	3	J01
Metronidazole	-2.98651	3	J01
Fluconazole	-3.35292	1	J01
Secnidazole	-2.94208	3	J01
Tinidazole	-2.65456	3	J01
Vancomycin	-2.73577	2	J01
Teicoplanin	-2.6983	2	J01
Telavancin	-2.8548	2	J01
Oritavancin	-2.89389	2	J01
Colistin	-3.76671	2	J01
Polymyxin B	-3.50989	2	J01
Fusidic acid	-2.64107	0	J01
Nitrofurantoin	-2.69012	3	J01
Fosfomycin	-3.96009	3	J01
Spectinomycin	-4.17088	3	J01
Methenamine	-3.11258	3	J01
Mandelic acid	-3.52613	3	J01
Linezolid	-3.20079	1	J01
Daptomycin	-2.85901	2	J01
Bacitracin	-2.96245	2	J01
Tedizolid	-1.68526	1	J01
Lefamulin	-2.90851	0	J01
Amphotericin B	-3.20921	0	J02
Miconazole	-1.99326	1	J02
Ketoconazole	-2.39459	1	J02
Fluconazole	-3.35292	1	J02
Itraconazole	-3.10531	1	J02
Voriconazole	-3.19187	1	J02
Posaconazole	-2.92173	1	J02
Isavuconazole	-2.06935	1	J02
Oteseconazole	-2.31489	1	J02
Flucytosine	-4.16031	3	J02
Caspofungin	-3.01035	2	J02
Micafungin	-3.34527	2	J02
Anidulafungin	-3.01049	2	J02
Aminosalicylic acid	-3.87846	3	J04
Cycloserine	-4.02897	3	J04
Rifampicin	-2.87126	0	J04
Rifamycin	-3.13775	0	J04
Rifabutin	-2.83623	0	J04
Rifapentine	-2.85059	0	J04
Isoniazid	-3.5611	3	J04
Protionamide	-2.85026	3	J04
Ethionamide	-2.91856	3	J04
Pyrazinamide	-3.55557	3	J04
Ethambutol	-4.18338	3	J04
Terizidone	-3.52221	3	J04
Bedaquiline	-2.35028	1	J04
Delamanid	-2.3421	1	J04
Pretomanid	-2.1481	1	J04
Streptomycin	-4.03698	0	J04
Pyridoxine	-3.8186	3	J04
Trimethoprim	-3.32372	3	J04
Sulfamethoxazole	-2.54467	3	J04
Clofazimine	-2.35525	1	J04
Dapsone	-2.73264	3	J04
Sulfoxone	-3.43173	1	J04
Acyclovir	-3.47536	3	J05
Idoxuridine	-3.76795	3	J05
Vidarabine	-3.31763	3	J05
Ganciclovir	-3.40069	3	J05
Famciclovir	-3.19759	3	J05
Valaciclovir	-3.51666	3	J05
Cidofovir	-3.20795	3	J05
Penciclovir	-3.53205	3	J05
Valganciclovir	-3.56857	3	J05
Brivudine	-3.54006	3	J05
Remdesivir	-2.37075	1	J05
Brincidofovir	-2.97072	1	J05
Rimantadine	-1.31262	3	J05
Tromantadine	-2.35751	3	J05
Foscarnet	-4.03658	3	J05
Saquinavir	-3.00308	1	J05
Indinavir	-3.02007	1	J05
Ritonavir	-2.47073	1	J05
Nelfinavir	-2.77124	1	J05
Amprenavir	-2.39088	1	J05
Fosamprenavir	-3.40023	1	J05
Atazanavir	-2.60295	0	J05
Tipranavir	-2.72945	1	J05
Darunavir	-2.3056	1	J05
Zidovudine	-3.53363	3	J05
Didanosine	-3.27809	3	J05
Zalcitabine	-3.77372	3	J05
Stavudine	-4.12031	3	J05
Lamivudine	-3.72927	3	J05
Abacavir	-3.25777	1	J05
Tenofovir disoproxil	-2.41507	1	J05
Adefovir dipivoxil	-3.20552	1	J05
Emtricitabine	-3.70872	3	J05
Entecavir	-3.55505	3	J05
Telbivudine	-3.86119	3	J05
Tenofovir alafenamide	-2.66566	1	J05
Nevirapine	-2.15615	1	J05
Delavirdine	-2.37351	1	J05
Efavirenz	-2.15479	1	J05
Etravirine	-2.23067	1	J05
Rilpivirine	-2.24438	1	J05
Doravirine	-1.84246	1	J05
Zanamivir	-3.7533	3	J05
Oseltamivir	-3.76851	3	J05
Peramivir	-2.58841	3	J05
Raltegravir	-2.84638	1	J05
Elvitegravir	-3.28269	1	J05
Dolutegravir	-2.90347	1	J05
Cabotegravir	-2.9033	1	J05
Ribavirin	-3.51076	3	J05
Telaprevir	-2.66455	0	J05
Boceprevir	-2.80717	0	J05
Simeprevir	-2.47903	0	J05
Asunaprevir	-2.42565	0	J05
Daclatasvir	-2.67028	1	J05
Sofosbuvir	-3.07149	1	J05
Dasabuvir	-2.14849	1	J05
Elbasvir	-2.59202	0	J05
Grazoprevir	-2.65312	0	J05
Ledipasvir	-2.59692	0	J05
Ombitasvir	-2.67028	0	J05
Paritaprevir	-2.55719	0	J05
Velpatasvir	-2.61628	0	J05
Voxilaprevir	-2.65312	0	J05
Pibrentasvir	-2.48279	2	J05
Glecaprevir	-2.66152	0	J05
Cobicistat	-2.60278	1	J05
Lopinavir	-2.65674	1	J05
Bictegravir	-2.22056	1	J05
Maraviroc	-2.54542	1	J05
Maribavir	-2.58053	1	J05
Letermovir	-2.47785	1	J05
Tecovirimat	-2.17364	1	J05
Baloxavir marboxil	-2.0541	1	J05
Favipiravir	-3.73683	3	J05
Fostemsavir	-3.37497	1	J05
Cyclophosphamide	-2.73041	3	L01
Chlorambucil	-2.57671	3	L01
Melphalan	-3.4674	3	L01
Mechlorethamine	-1.9416	3	L01
Ifosfamide	-2.65884	3	L01
Bendamustine	-2.36967	3	L01
Melphalan flufenamide	-2.59941	1	L01
Busulfan	-3.96987	3	L01
Treosulfan	-3.82014	3	L01
Thiotepa	-2.56136	3	L01
Carmustine	-2.78875	3	L01
Lomustine	-1.90035	3	L01
Streptozocin	-3.45808	3	L01
Uracil mustard	-3.63443	3	L01
Pipobroman	-2.19135	3	L01
Temozolomide	-3.28169	3	L01
Dacarbazine	-3.29028	3	L01
Methotrexate	-3.44882	1	L01
Raltitrexed	-3.14241	1	L01
Pemetrexed	-3.06702	1	L01
Pralatrexate	-3.32329	1	L01
Mercaptopurine	-3.22946	3	L01
Tioguanine	-3.36788	3	L01
Cladribine	-3.30357	3	L01
Fludarabine	-3.40101	3	L01
Clofarabine	-3.57244	3	L01
Nelarabine	-3.43015	3	L01
Cytarabine	-3.64871	3	L01
Fluorouracil	-4.54109	3	L01
Tegafur	-3.69275	3	L01
Gemcitabine	-3.69897	3	L01
Capecitabine	-3.54263	3	L01
Azacitidine	-3.70438	3	L01
Decitabine	-3.74608	3	L01
Floxuridine	-3.835	3	L01
Trifluridine	-3.59571	3	L01
Vinblastine	-2.66839	0	L01
Vincristine	-2.4826	0	L01
Vindesine	-2.51926	0	L01
Vinorelbine	-2.63522	0	L01
Vinflunine	-2.62517	0	L01
Etoposide	-3.55099	0	L01
Teniposide	-3.43159	0	L01
Paclitaxel	-2.71154	0	L01
Docetaxel	-2.77964	0	L01
Cabazitaxel	-2.57357	0	L01
Topotecan	-2.87448	1	L01
Irinotecan	-2.25213	1	L01
Trabectedin	-2.74208	0	L01
Dactinomycin	-2.66221	2	L01
Doxorubicin	-3.89515	1	L01
Daunorubicin	-3.88457	1	L01
Epirubicin	-3.89515	1	L01
Idarubicin	-3.83773	1	L01
Mitoxantrone	-3.23192	1	L01
Valrubicin	-2.8954	0	L01
Pixantrone	-3.37064	1	L01
Bleomycin	-3.58714	2	L01
Plicamycin	-3.78586	0	L01
Mitomycin	-3.51497	1	L01
Ixabepilone	-2.75416	0	L01
Imatinib	-2.34868	1	L01
Dasatinib	-2.12246	1	L01
Nilotinib	-2.22907	1	L01
Bosutinib	-2.73269	1	L01
Ponatinib	-2.44672	1	L01
Asciminib	-2.1901	1	L01
Gefitinib	-2.49532	1	L01
Erlotinib	-2.57191	1	L01
Afatinib	-2.48161	1	L01
Osimertinib	-2.23764	1	L01
Dacomitinib	-2.087	1	L01
Vemurafenib	-2.09678	1	L01
Dabrafenib	-2.33542	1	L01
Encorafenib	-2.35234	1	L01
Crizotinib	-2.46316	1	L01
Ceritinib	-2.63926	1	L01
Alectinib	-2.7293	1	L01
Brigatinib	-2.57516	1	L01
Lorlatinib	-2.51018	1	L01
Trametinib	-2.11001	1	L01
Cobimetinib	-2.56542	1	L01
Binimetinib	-2.42482	1	L01
Selumetinib	-2.37034	1	L01
Palbociclib	-1.96876	1	L01
Ribociclib	-2.12571	1	L01
Abemaciclib	-2.69666	1	L01
Temsirolimus	-3.32188	0	L01
Everolimus	-3.45939	0	L01
Lapatinib	-2.153	1	L01
Neratinib	-2.4916	1	L01
Tucatinib	-2.2948	1	L01
Ruxolitinib	-2.13206	1	L01
Fedratinib	-2.53477	1	L01
Pacritinib	-2.22762	1	L01
Axitinib	-2.2018	1	L01
Tivozanib	-2.44952	1	L01
Ibrutinib	-2.09081	1	L01
Acalabrutinib	-1.86709	1	L01
Zanubrutinib	-1.98949	1	L01
Idelalisib	-2.13675	1	L01
Copanlisib	-3.47509	1	L01
Alpelisib	-2.11756	1	L01
Duvelisib	-1.97444	1	L01
Erdafitinib	-2.58608	1	L01
Pemigatinib	-2.49446	1	L01
Infigratinib	-2.37281	1	L01
Futibatinib	-2.24642	1	L01
Sunitinib	-2.12717	1	L01
Sorafenib	-2.10737	1	L01
Pazopanib	-2.18403	1	L01
Vandetanib	-2.2968	1	L01
Regorafenib	-2.14149	1	L01
Cabozantinib	-2.62934	1	L01
Lenvatinib	-2.08786	1	L01
Nintedanib	-2.19305	1	L01
Midostaurin	-2.49557	0	L01
Larotrectinib	-1.82729	1	L01
Gilteritinib	-2.59992	1	L01
Entrectinib	-2.5308	1	L01
Pexidartinib	-2.46539	1	L01
Capmatinib	-1.99239	1	L01
Avapritinib	-1.95525	1	L01
Ripretinib	-2.51256	1	L01
Tepotinib	-2.08019	1	L01
Selpercatinib	-2.61587	1	L01
Pralsetinib	-2.66349	1	L01
Procarbazine	-2.4152	3	L01
Methyl aminolevulinate	-3.64297	3	L01
Aminolevulinic acid	-3.75692	3	L01
Temoporfin	-2.75007	1	L01
Padeliporfin	-2.51871	0	L01
Tretinoin	-2.37455	3	L01
Alitretinoin	-2.37455	3	L01
Bexarotene	-2.68644	1	L01
Carfilzomib	-3.00706	0	L01
Vorinostat	-2.57478	3	L01
Romidepsin	-2.79302	1	L01
Panobinostat	-2.05718	1	L01
Belinostat	-2.44891	3	L01
Vismodegib	-2.47311	1	L01
Sonidegib	-2.52237	1	L01
Glasdegib	-1.83387	1	L01
Olaparib	-1.99445	1	L01
Niraparib	-2.16924	1	L01
Rucaparib	-1.80634	1	L01
Talazoparib	-2.60743	1	L01
Amsacrine	-2.46087	1	L01
Altretamine	-2.01644	3	L01
Hydroxyurea	-3.60209	3	L01
Pentostatin	-3.44764	3	L01
Masoprocol	-3.41861	3	L01
Estramustine	-2.73907	1	L01
Mitotane	-2.06624	3	L01
Celecoxib	-2.45309	1	L01
Anagrelide	-1.52139	3	L01
Omacetaxine mepesuccinate	-2.40548	0	L01
Eribulin	-3.54258	0	L01
Venetoclax	-2.99641	0	L01
Enasidenib	-2.28174	1	L01
Ivosidenib	-2.13446	1	L01
Selinexor	-2.1407	1	L01
Lurbinectedin	-2.79	0	L01
Tazemetostat	-2.69778	1	L01
Sotorasib	-2.548	1	L01
Belzutifan	-2.70257	1	L01
Diethylstilbestrol	-2.34551	3	L02
Ethinylestradiol	-2.82283	0	L02
Megestrol acetate	-2.91114	0	L02
Medroxyprogesterone acetate	-2.83955	0	L02
Buserelin	-3.37983	2	L02
Leuprolide	-3.39433	2	L02
Goserelin	-3.36907	2	L02
Triptorelin	-3.52237	2	L02
Histrelin	-2.84301	2	L02
Bicalutamide	-2.29841	1	L02
Tamoxifen	-2.17688	1	L02
Toremifene	-2.07391	1	L02
Fulvestrant	-3.41908	0	L02
Flutamide	-2.15392	3	L02
Nilutamide	-2.03998	3	L02
Enzalutamide	-2.11133	1	L02
Apalutamide	-1.81646	1	L02
Darolutamide	-2.80523	1	L02
Aminoglutethimide	-2.47834	3	L02
Formestane	-3.17698	0	L02
Anastrozole	-2.86749	1	L02
Letrozole	-2.37144	1	L02
Exemestane	-2.69417	0	L02
Abarelix	-2.88872	2	L02
Degarelix	-2.83803	2	L02
Abiraterone	-2.63027	0	L02
Relugolix	-2.52863	1	L02
Histamine	-3.02668	3	L03
Mifamurtide	-3.02204	2	L03
Plerixafor	-3.40272	1	L03
Mycophenolic acid	-2.32219	3	L04
Sirolimus	-3.31938	0	L04
Leflunomide	-2.12739	3	L04
Everolimus	-3.45939	0	L04
Fingolimod	-3.04392	3	L04
Tofacitinib	-2.69123	1	L04
Teriflunomide	-2.27867	3	L04
Apremilast	-2.23309	1	L04
Baricitinib	-3.31508	1	L04
Ozanimod	-2.50064	1	L04
Cladribine	-3.30357	3	L04
Siponimod	-3.08465	1	L04
Upadacitinib	-2.07638	1	L04
Filgotinib	-1.91255	1	L04
Belumosudil	-2.4097	1	L04
Ponesimod	-2.67152	1	L04
Cyclosporine	-2.87711	2	L04
Tacrolimus	-3.33733	0	L04
Voclosporin	-2.88386	2	L04
Azathioprine	-2.94634	1	L04
Thalidomide	-3.79757	3	L04
Methotrexate	-3.44882	1	L04
Lenalidomide	-3.48261	3	L04
Pirfenidone	-1.40328	3	L04
Pomalidomide	-3.67787	3	L04
Dimethyl fumarate	-2.98857	3	L04
Diroximel fumarate	-3.92114	3	L04
Phenylbutazone	-2.00544	1	M01
Oxyphenbutazone	-2.16807	1	M01
Rabeprazole	-3.0554	1	M01
Indomethacin	-2.63614	1	M01
Sulindac	-2.77613	1	M01
Tolmetin	-2.98212	3	M01
Diclofenac	-2.54302	3	M01
Alclofenac	-2.1554	3	M01
Bumadizone	-2.35432	1	M01
Etodolac	-3.25667	1	M01
Acemetacin	-2.82106	1	M01
Ketorolac	-2.55852	1	M01
Aceclofenac	-2.3753	1	M01
Bufexamac	-1.86211	3	M01
Piroxicam	-1.9915	1	M01
Tenoxicam	-2.21496	1	M01
Lornoxicam	-2.01545	1	M01
Meloxicam	-2.2318	1	M01
Ibuprofen	-2.32844	3	M01
Naproxen	-2.36424	3	M01
Ketoprofen	-2.57935	3	M01
Fenoprofen	-2.12565	3	M01
Fenbufen	-2.04187	3	M01
Benoxaprofen	-3.24224	1	M01
Suprofen	-2.50808	3	M01
Flurbiprofen	-2.23488	3	M01
Tiaprofenic acid	-2.65402	3	M01
Oxaprozin	-2.26031	1	M01
Dexibuprofen	-2.32844	3	M01
Dexketoprofen	-2.57935	3	M01
Esomeprazole	-2.8834	1	M01
Misoprostol	-2.93175	3	M01
Mefenamic acid	-2.79315	3	M01
Tolfenamic acid	-2.71805	3	M01
Flufenamic acid	-2.10156	3	M01
Meclofenamic acid	-2.94378	3	M01
Celecoxib	-2.45309	1	M01
Rofecoxib	-2.28568	1	M01
Valdecoxib	-2.72049	1	M01
Parecoxib	-2.62664	1	M01
Etoricoxib	-2.53309	1	M01
Lumiracoxib	-2.65901	3	M01
Nabumetone	-1.55845	3	M01
Glucosamine	-3.93195	3	M01
Benzydamine	-2.03605	1	M01
Nimesulide	-2.04719	3	M01
Diacerein	-2.02212	1	M01
Acetylsalicylic acid	-2.03915	3	M01
Penicillamine	-3.98248	3	M01
Phenylbutazone	-2.00544	1	M02
Rabeprazole	-3.0554	1	M02
Oxyphenbutazone	-2.16807	1	M02
Benzydamine	-2.03605	1	M02
Piroxicam	-1.9915	1	M02
Bufexamac	-1.86211	3	M02
Ketoprofen	-2.57935	3	M02
Bendazac	-1.98661	1	M02
Naproxen	-2.36424	3	M02
Ibuprofen	-2.32844	3	M02
Diclofenac	-2.54302	3	M02
Meclofenamic acid	-2.94378	3	M02
Flurbiprofen	-2.23488	3	M02
Tolmetin	-2.98212	3	M02
Indomethacin	-2.63614	1	M02
Aceclofenac	-2.3753	1	M02
Nimesulide	-2.04719	3	M02
Dexketoprofen	-2.57935	3	M02
Loxoprofen	-2.72888	3	M02
Capsaicin	-3.01797	3	M02
Zucapsaicin	-3.01797	3	M02
Tolazoline	-2.45919	3	M02
Dimethyl sulfoxide	-2.73354	3	M02
Tubocurarine	-2.89791	0	M03
Succinylcholine	-2.81881	3	M03
Pancuronium	-2.53662	0	M03
Vecuronium	-2.8058	0	M03
Hexafluronium	-2.13346	0	M03
Pipecuronium	-2.63624	0	M03
Doxacurium	-2.79758	0	M03
Rocuronium	-2.66952	0	M03
Mivacurium	-2.86733	0	M03
Cisatracurium	-2.9063	0	M03
Carisoprodol	-2.61709	3	M03
Methocarbamol	-3.4297	3	M03
Chlormezanone	-3.1259	3	M03
Chlorzoxazone	-1.85044	3	M03
Orphenadrine	-2.26189	3	M03
Baclofen	-2.92216	3	M03
Tizanidine	-1.63324	3	M03
Mephenesin	-2.18659	3	M03
Cyclobenzaprine	-1.93213	1	M03
Dantrolene	-2.10547	1	M03
Allopurinol	-3.27861	3	M04
Febuxostat	-2.76391	1	M04
Probenecid	-2.16141	3	M04
Sulfinpyrazone	-1.83831	1	M04
Lesinurad	-1.95527	1	M04
Colchicine	-2.79822	1	M04
Etidronic acid	-3.87878	3	M05
Clodronic acid	-4.14231	3	M05
Pamidronic acid	-4.01343	3	M05
Alendronic acid	-4.05023	3	M05
Tiludronic acid	-3.23365	3	M05
Ibandronate	-3.6532	3	M05
Risedronic acid	-3.77753	3	M05
Zoledronic acid	-3.54506	3	M05
Cholecalciferol	-2.20927	0	M05
Alfacalcidol	-2.92926	0	M05
Quinine	-2.20633	1	M09
Hyaluronic acid	-3.9031	0	M09
Ataluren	-2.20017	1	M09
Risdiplam	-2.29511	1	M09
Palovarotene	-2.91744	1	M09
Halothane	-1.89198	3	N01
Chloroform	-1.18909	3	N01
Enflurane	-1.79547	3	N01
Trichloroethylene	-1.29063	3	N01
Isoflurane	-1.89463	3	N01
Desflurane	-1.88343	3	N01
Sevoflurane	-1.70903	3	N01
Methohexital	-2.57915	3	N01
Thiopental	-2.36247	3	N01
Fentanyl	-1.95663	1	N01
Alfentanil	-2.63312	1	N01
Sufentanil	-1.82455	1	N01
Anileridine	-2.236	1	N01
Remifentanil	-2.03927	1	N01
Ketamine	-1.61054	3	N01
Etomidate	-1.96474	3	N01
Propofol	-1.66989	3	N01
Sodium oxybate	-3.3365	3	N01
Esketamine	-1.61054	3	N01
Procaine	-2.17565	3	N01
Tetracaine	-1.67552	3	N01
Chloroprocaine	-2.01337	3	N01
Benzocaine	-2.00682	3	N01
Bupivacaine	-2.35793	3	N01
Lidocaine	-2.47047	3	N01
Mepivacaine	-2.41583	3	N01
Prilocaine	-2.29983	3	N01
Cinchocaine	-2.4291	1	N01
Etidocaine	-2.52435	3	N01
Articaine	-2.62861	3	N01
Ropivacaine	-2.31874	3	N01
Levobupivacaine	-2.35793	3	N01
Meloxicam	-2.2318	1	N01
Cocaine	-2.46284	1	N01
Ethyl chloride	-1.6362	3	N01
Dyclonine	-2.17507	3	N01
Phenol	-2.3846	3	N01
Capsaicin	-3.01797	3	N01
Morphine	-2.92304	1	N02
Hydromorphone	-2.96181	1	N02
Oxycodone	-3.4985	1	N02
Dihydrocodeine	-3.62697	1	N02
Oxymorphone	-3.54448	1	N02
Naloxone	-2.9596	0	N02
Naltrexone	-2.86884	0	N02
Codeine	-3.38171	1	N02
Meperidine	-1.76208	3	N02
Fentanyl	-1.95663	1	N02
Piritramide	-2.43301	1	N02
Dextropropoxyphene	-2.4486	1	N02
Methadone	-2.3729	1	N02
Pentazocine	-2.91032	1	N02
Buprenorphine	-2.79043	0	N02
Butorphanol	-2.51287	1	N02
Nalbuphine	-2.81689	0	N02
Acetaminophen	-3.1072	3	N02
Acetylsalicylic acid	-2.03915	3	N02
Ibuprofen	-2.32844	3	N02
Tramadol	-2.48766	3	N02
Dexketoprofen	-2.57935	3	N02
Celecoxib	-2.45309	1	N02
Dezocine	-2.43185	3	N02
Tapentadol	-2.11801	3	N02
Oliceridine	-2.31915	1	N02
Salicylic acid	-2.20697	3	N02
Salicylamide	-3.57637	3	N02
Salsalate	-2.12057	3	N02
Benorilate	-2.2895	3	N02
Diflunisal	-2.77098	3	N02
Antipyrine	-2.44271	3	N02
Metamizole	-3.60899	3	N02
Aminophenazone	-2.07471	3	N02
Bucetin	-2.77487	3	N02
Floctafenine	-2.3267	1	N02
Nefopam	-1.88143	3	N02
Ziconotide	-3.01804	2	N02
Methoxyflurane	-1.94483	3	N02
Dihydroergotamine	-2.14794	0	N02
Ergotamine	-2.12619	0	N02
Methysergide	-2.72424	1	N02
Lisuride	-2.10692	1	N02
Sumatriptan	-3.11713	3	N02
Naratriptan	-2.02838	1	N02
Zolmitriptan	-2.08519	1	N02
Rizatriptan	-1.92015	1	N02
Almotriptan	-1.96825	1	N02
Eletriptan	-2.43478	1	N02
Frovatriptan	-3.03242	3	N02
Lasmiditan	-2.0338	1	N02
Ubrogepant	-2.08877	1	N02
Rimegepant	-1.91745	1	N02
Atogepant	-2.12412	1	N02
Pizotifen	-1.73138	1	N02
Clonidine	-1.44626	3	N02
Dimetotiazine	-1.99485	1	N02
Methylphenobarbital	-2.77362	3	N03
Phenobarbital	-2.96388	3	N03
Primidone	-2.56591	3	N03
Ethotoin	-2.30766	3	N03
Phenytoin	-2.31203	1	N03
Mephenytoin	-2.2545	3	N03
Fosphenytoin	-3.20472	1	N03
Paramethadione	-3.29048	3	N03
Trimethadione	-3.64429	3	N03
Ethosuximide	-3.40222	3	N03
Phensuximide	-2.95321	3	N03
Methsuximide	-2.17861	3	N03
Clonazepam	-2.39622	1	N03
Carbamazepine	-1.32382	3	N03
Oxcarbazepine	-2.29706	1	N03
Rufinamide	-3.02047	3	N03
Eslicarbazepine	-2.82734	1	N03
Valproic acid	-1.91041	3	N03
Vigabatrin	-3.77948	3	N03
Tiagabine	-2.68428	1	N03
Sulthiame	-3.47797	3	N03
Phenacemide	-3.47491	3	N03
Lamotrigine	-2.15363	3	N03
Felbamate	-3.41905	3	N03
Topiramate	-4.1042	3	N03
Gabapentin	-3.04891	3	N03
Levetiracetam	-4.15212	3	N03
Zonisamide	-2.97914	3	N03
Pregabalin	-3.50773	3	N03
Stiripentol	-2.07224	3	N03
Lacosamide	-4.14467	3	N03
Ezogabine	-1.90381	3	N03
Perampanel	-2.07508	1	N03
Brivaracetam	-3.99952	3	N03
Cannabidiol	-2.98404	1	N03
Cenobamate	-2.29317	3	N03
Fenfluramine	-1.39188	3	N03
Ganaxolone	-2.7161	0	N03
Trihexyphenidyl	-2.39799	1	N04
Biperiden	-2.33352	1	N04
Metixene	-1.86128	1	N04
Procyclidine	-2.37691	1	N04
Profenamine	-2.37397	1	N04
Orphenadrine	-2.26189	3	N04
Benzatropine	-2.3241	1	N04
Levodopa	-3.88554	3	N04
Amantadine	-1.61491	3	N04
Bromocriptine	-2.49201	0	N04
Pergolide	-1.8905	1	N04
Ropinirole	-1.97638	3	N04
Pramipexole	-2.90187	3	N04
Cabergoline	-2.39491	1	N04
Apomorphine	-2.65382	1	N04
Rotigotine	-2.30115	1	N04
Selegiline	-1.24217	3	N04
Rasagiline	-1.1692	3	N04
Safinamide	-2.34591	3	N04
Tolcapone	-2.49963	3	N04
Entacapone	-2.52508	3	N04
Opicapone	-2.29955	1	N04
Istradefylline	-2.23232	1	N04
Chlorpromazine	-2.21876	1	N05
Methotrimeprazine	-2.53269	1	N05
Promazine	-2.16934	1	N05
Triflupromazine	-2.01403	1	N05
Fluphenazine	-2.36336	1	N05
Perphenazine	-2.49503	1	N05
Prochlorperazine	-2.13028	1	N05
Trifluoperazine	-2.0616	1	N05
Acetophenazine	-2.1904	1	N05
Butaperazine	-2.47579	1	N05
Perazine	-2.17421	1	N05
Periciazine	-2.18486	1	N05
Thioridazine	-2.46353	1	N05
Mesoridazine	-2.38265	1	N05
Pipotiazine	-2.16286	1	N05
Haloperidol	-2.44421	1	N05
Bromperidol	-2.44421	1	N05
Benperidol	-2.22961	1	N05
Droperidol	-1.86198	1	N05
Lumateperone	-1.79135	1	N05
Molindone	-3.13657	3	N05
Sertindole	-1.76628	1	N05
Ziprasidone	-2.22822	1	N05
Lurasidone	-2.14617	1	N05
Flupentixol	-2.20927	1	N05
Chlorprothixene	-2.03372	1	N05
Thiothixene	-2.10223	1	N05
Zuclopenthixol	-2.26124	1	N05
Fluspirilene	-2.21413	1	N05
Pimozide	-2.06384	1	N05
Loxapine	-1.61087	1	N05
Clozapine	-1.68106	1	N05
Olanzapine	-2.17869	1	N05
Quetiapine	-2.10181	1	N05
Asenapine	-1.6831	1	N05
Clothiapine	-1.95356	1	N05
Sulpiride	-3.31755	3	N05
Sultopride	-2.7998	1	N05
Remoxipride	-2.86206	3	N05
Amisulpride	-2.74948	1	N05
Risperidone	-1.82543	1	N05
Zotepine	-2.5466	1	N05
Aripiprazole	-2.14528	1	N05
Paliperidone	-2.23677	1	N05
Iloperidone	-2.76964	1	N05
Cariprazine	-2.10842	1	N05
Brexpiprazole	-2.34321	1	N05
Pimavanserin	-2.26121	1	N05
Diazepam	-2.03882	1	N05
Chlordiazepoxide	-1.93517	1	N05
Oxazepam	-2.47931	1	N05
Clorazepic acid	-2.65098	1	N05
Lorazepam	-2.60761	1	N05
Bromazepam	-2.33371	1	N05
Clobazam	-1.67985	1	N05
Ketazolam	-1.95351	1	N05
Prazepam	-2.12019	1	N05
Alprazolam	-2.17961	1	N05
Halazepam	-2.12983	1	N05
Clotiazepam	-3.00144	1	N05
Hydroxyzine	-1.8542	1	N05
Meprobamate	-3.21883	3	N05
Mebutamate	-3.10542	3	N05
Buspirone	-2.0376	1	N05
Pentobarbital	-2.63792	3	N05
Amobarbital	-2.64283	3	N05
Butobarbital	-2.71786	3	N05
Secobarbital	-2.65242	3	N05
Talbutal	-2.9441	3	N05
Methohexital	-2.57915	3	N05
Thiopental	-2.36247	3	N05
Proxibarbal	-4.28182	3	N05
Butabarbital	-2.9193	3	N05
Butalbital	-2.95182	3	N05
Primidone	-2.56591	3	N05
Methylphenobarbital	-2.77362	3	N05
Thiamylal	-2.38796	3	N05
Phenobarbital	-2.96388	3	N05
Chloral hydrate	-3.11755	3	N05
Paraldehyde	-3.11996	3	N05
Flurazepam	-2.14965	1	N05
Nitrazepam	-2.07268	1	N05
Flunitrazepam	-2.50682	1	N05
Estazolam	-2.0074	1	N05
Triazolam	-2.73022	1	N05
Lormetazepam	-2.65198	1	N05
Temazepam	-2.57956	1	N05
Midazolam	-2.20883	1	N05
Quazepam	-2.50055	1	N05
Remimazolam	-2.37415	1	N05
Glutethimide	-1.40445	3	N05
Methyprylon	-2.98554	3	N05
Zopiclone	-2.96246	1	N05
Zolpidem	-2.174	1	N05
Zaleplon	-2.46033	1	N05
Eszopiclone	-2.96246	1	N05
Melatonin	-2.27342	3	N05
Ramelteon	-1.97886	3	N05
Tasimelteon	-2.43534	3	N05
Scopolamine	-3.81221	1	N05
Propiomazine	-2.64197	1	N05
Triclofos	-3.72493	3	N05
Ethchlorvynol	-1.74308	3	N05
Apronalide	-2.48907	3	N05
Dexmedetomidine	-1.34275	3	N05
Suvorexant	-2.34212	1	N05
Lemborexant	-2.21299	1	N05
Desipramine	-2.16274	1	N06
Imipramine	-2.22862	1	N06
Clomipramine	-2.22661	1	N06
Trimipramine	-2.52832	1	N06
Dibenzepin	-1.76562	1	N06
Amitriptyline	-1.86933	1	N06
Nortriptyline	-1.80274	1	N06
Protriptyline	-1.79181	1	N06
Doxepin	-1.8627	1	N06
Dosulepin	-1.90921	1	N06
Amoxapine	-1.66598	1	N06
Maprotiline	-1.8781	1	N06
Quinupramine	-2.07479	1	N06
Zimelidine	-2.05157	3	N06
Fluoxetine	-1.76751	3	N06
Citalopram	-1.99175	1	N06
Paroxetine	-1.66984	1	N06
Sertraline	-1.95685	1	N06
Fluvoxamine	-2.64251	3	N06
Escitalopram	-1.99175	1	N06
Isocarboxazid	-2.44499	3	N06
Nialamide	-2.50661	3	N06
Phenelzine	-2.69918	3	N06
Tranylcypromine	-2.45718	3	N06
Moclobemide	-2.21892	3	N06
Oxitriptan	-3.75454	3	N06
Tryptophan	-3.253	3	N06
Mianserin	-1.75306	1	N06
Nomifensine	-1.9729	1	N06
Trazodone	-1.69401	1	N06
Nefazodone	-2.19906	1	N06
Minaprine	-2.12972	1	N06
Viloxazine	-2.49777	3	N06
Mirtazapine	-1.51377	1	N06
Bupropion	-2.14316	3	N06
Medifoxamine	-1.64356	3	N06
Venlafaxine	-2.47885	3	N06
Milnacipran	-1.63777	3	N06
Reboxetine	-2.30631	1	N06
Duloxetine	-1.79285	1	N06
Agomelatine	-2.1694	3	N06
Desvenlafaxine	-2.48198	3	N06
Vilazodone	-2.14944	1	N06
Vortioxetine	-2.28633	1	N06
Esketamine	-1.61054	3	N06
Levomilnacipran	-1.63777	3	N06
Amphetamine	-1.44092	3	N06
Dextroamphetamine	-1.44092	3	N06
Metamfetamine	-1.24	3	N06
Methylphenidate	-1.65857	3	N06
Pemoline	-3.51897	3	N06
Modafinil	-2.8161	3	N06
Atomoxetine	-1.74374	3	N06
Dexmethylphenidate	-1.65857	3	N06
Lisdexamfetamine	-2.9554	3	N06
Armodafinil	-2.8161	3	N06
Solriamfetol	-3.37227	3	N06
Caffeine	-3.43276	3	N06
Piracetam	-3.8838	3	N06
Citicoline	-3.91588	1	N06
Acetylcarnitine	-3.7253	3	N06
Idebenone	-2.94489	3	N06
Pipradrol	-1.85149	1	N06
Pramiracetam	-2.78848	3	N06
Tacrine	-2.13728	3	N06
Donepezil	-2.73594	1	N06
Rivastigmine	-2.08344	3	N06
Galantamine	-2.89099	1	N06
Memantine	-1.22137	3	N06
Neostigmine	-2.7715	3	N07
Pyridostigmine	-2.32855	3	N07
Ambenonium	-2.65124	1	N07
Carbamoylcholine	-2.84669	3	N07
Bethanechol	-2.94867	3	N07
Pilocarpine	-2.99136	3	N07
Cevimeline	-2.91456	3	N07
Nicotine	-2.57168	3	N07
Varenicline	-2.9881	1	N07
Disulfiram	-2.15964	3	N07
Calcium carbimide	-2.94234	3	N07
Acamprosate	-3.83425	3	N07
Naltrexone	-2.86884	0	N07
Nalmefene	-3.01662	0	N07
Buprenorphine	-2.79043	0	N07
Methadone	-2.3729	1	N07
Levacetylmethadol	-2.42479	1	N07
Lofexidine	-2.30724	3	N07
Diamorphine	-2.69904	1	N07
Betahistine	-2.7475	3	N07
Cinnarizine	-2.33796	1	N07
Flunarizine	-2.04278	1	N07
Riluzole	-2.29707	3	N07
Sodium oxybate	-3.3365	3	N07
Amifampridine	-3.43269	3	N07
Tetrabenazine	-2.9712	1	N07
Dalfampridine	-3.38071	3	N07
Tafamidis	-2.35717	1	N07
Pitolisant	-2.22976	3	N07
Valbenazine	-3.02828	1	N07
Edaravone	-2.33676	3	N07
Dextromethorphan	-1.8011	1	N07
Clioquinol	-1.88522	3	P01
Chlorquinaldol	-2.15289	3	P01
Tilbroquinol	-2.31365	3	P01
Metronidazole	-2.98651	3	P01
Tinidazole	-2.65456	3	P01
Secnidazole	-2.94208	3	P01
Etofamide	-2.4159	1	P01
Atovaquone	-2.49373	1	P01
Trimetrexate	-2.48315	1	P01
Nitazoxanide	-2.47611	3	P01
Chloroquine	-2.34761	3	P01
Hydroxychloroquine	-2.08962	3	P01
Primaquine	-2.57149	3	P01
Amodiaquine	-2.23548	1	P01
Tafenoquine	-2.53684	1	P01
Proguanil	-2.24476	3	P01
Cycloguanil	-1.82202	3	P01
Quinine	-2.20633	1	P01
Mefloquine	-2.76623	1	P01
Pyrimethamine	-1.93528	3	P01
Artemether	-2.41309	1	P01
Artesunate	-2.28695	1	P01
Artemotil	-2.48754	1	P01
Artenimol	-2.41172	1	P01
Lumefantrine	-2.70668	1	P01
Sulfametopyrazine	-3.07915	3	P01
Piperaquine	-2.49242	1	P01
Sulfadoxine	-3.23434	3	P01
Halofantrine	-2.43992	1	P01
Benznidazole	-2.62629	3	P01
Fexinidazole	-1.89896	3	P01
Nifurtimox	-2.53027	3	P01
Nitrofural	-2.93444	3	P01
Pentamidine	-2.26524	3	P01
Eflornithine	-3.89495	3	P01
Miltefosine	-2.94242	3	P01
Praziquantel	-1.99585	1	P02
Oxamniquine	-2.60185	3	P02
Bithionol	-2.92843	1	P02
Triclabendazole	-2.03611	1	P02
Mebendazole	-2.01565	1	P02
Thiabendazole	-2.16688	3	P02
Albendazole	-2.10124	3	P02
Piperazine	-2.9581	3	P02
Diethylcarbamazine	-2.8494	3	P02
Pyrantel	-1.41614	3	P02
Levamisole	-1.56996	3	P02
Pyrvinium	-1.8925	1	P02
[truncated: 878 more rows]
